# Supplementary material for: Oncoviruses Can Drive Cancer by Rewiring Signaling Pathways Through Interface Mimicry
Source: Front Oncol. 2019 Nov 15;9:1236. doi: 10.3389/fonc.2019.01236 (PMC6872517; doi:10.3389/fonc.2019.01236)
Supplement: Supplementary file 1 [file Table_1.XLSX]

## Sheet: TableS1
Table S1: HMIs for oncoviral proteins. I_sc refers to Rosetta interface score. If the I_sc of modeled HMI is lower than I_sc of template PPI, it means that the microbial protein has higher affinity to target protein than the endogenous partner of the target.
% Match is calculated by division of "Number of residues aligned" by the "Number of residues in template interface".
Weight: if the "Number of residues in template interface" (n) <30 weight=0.5; if 30<n<50, weight=1; if 50<n<80, weight=1.5;if n>80, weight=2; and if the interface is coiled-coil, weight=0.5
Score 1 is calculated by the multiplicaiton of "% Match" with the "Weight".
Probability of being a biological interface (bio_prob) values are obtained by utilizing the EPPIC webserver.
Score 2 is calculated by the multiplication of "Score 1" with the "Probability of being a biological interface".
Score 3 is calculated by the multiplication of "Score 2" with the "Rosetta I_sc for the modeled HMI". The lower the Score3 is, the more confidence we have that the HMI model would be likely to occur since they are better mimics of the endogenous biological interfaces.
Oncovirus	Oncovirus protein	Oncovirus protein PDB	Human protein PDB	Human protein name	Human protein Uniprot entry name	Human protein tissue expression	Template interface	Mimicked/Disrupted host PPI	Rosetta I_sc of modeled HMI	Rosetta I_sc of template human PPI	Number of residues aligned	Number of residues in template interface	%Match	weight	score1	bio_prob	score2	score3
EBV	BARF1_EBV	3uezA	2v8qB	AAKB2_HUMAN	5'-AMP-activated protein kinase subunit beta-2	adrenal gland, appendix, bone marrow, breast, bronchus, caudate, cerebellum, cerebral cortex, cervix, uterine, colon, duodenum, endometrium 1, endometrium 2, epididymis, esophagus, fallopian tube, gallbladder, heart muscle, hippocampus, kidney, liver, lung, lymph node, nasopharynx, oral mucosa, ovary, pancreas, parathyroid gland, placenta, prostate, rectum, salivary gland, seminal vesicle, skelet…	2v8qBE	AAKB2_HUMAN - AAKG1_RAT	-5.523	-16.536	34	54	62.963	1.5	0.944444	0.381104	0.359932	-1.9879
EBV	BARF1_EBV	3uezA	5ky6D	ALDOA_HUMAN	Fructose-bisphosphate aldolase A	No expression data available	5ky6AD	ALDOA_HUMAN - ALDOA_HUMAN	-5.953	-14.543	34	65	52.3077	1.5	0.784615	0.875535	0.686958	-4.08946
EBV	BARF1_EBV	3uezA	5yirG	ANK2_HUMAN	Ankyrin-2	No expression data available	5yirAG	ANK2_HUMAN - GBRAP_MOUSE	-5.477	-12.781	42	64	65.625	1.5	0.984375	0.975131	0.959895	-5.25734
EBV	BARF1_EBV	3uezA	5dstB	ANM8_HUMAN	Protein arginine N-methyltransferase 8	No expression data available	5dstAB	ANM8_HUMAN - ANM8_HUMAN	-6.338	-28.36	50	82	60.9756	2	1.21951	0.997991	1.21706	-7.71374
EBV	BARF1_EBV	3uezA	4nefA	AQP2_HUMAN	Aquaporin-2	No expression data available	4nefAC	AQP2_HUMAN - AQP2_HUMAN	-5.933	-32.419	45	82	54.878	2	1.09756	0.999259	1.09675	-6.507
EBV	BARF1_EBV	3uezA	2rgnB	ARHGP_HUMAN	Rho guanine nucleotide exchange factor 25	No expression data available	2rgnBC	ARHGP_HUMAN - RHOA_HUMAN	-6.089	-13.064	31	43	72.093	1	0.72093	0.995158	0.717439	-4.36849
EBV	BARF1_EBV	3uezA	3f1nB	ARNT_HUMAN	Aryl hydrocarbon receptor nuclear translocator	No expression data available	3f1nAB	ARNT_HUMAN - EPAS1_HUMAN	-7.617	-11.315	41	54	75.9259	1.5	1.13889	0.840764	0.957537	-7.29356
EBV	BARF1_EBV	3uezA	4lpzB	ARNT_HUMAN	Aryl hydrocarbon receptor nuclear translocator	No expression data available	4lpzAB	ARNT_HUMAN - ARNT_HUMAN	-7.952	-6.509	27	37	72.973	1	0.72973	0.411707	0.300435	-2.38906
EBV	BARF1_EBV	3uezA	1apyC	ASPG_HUMAN	N(4)-(beta-N-acetylglucosaminyl)-L-asparaginase	No expression data available	1apyAC	ASPG_HUMAN - ASPG_HUMAN	-5.683	-14.719	28	53	52.8302	1.5	0.792453	0.291527	0.231022	-1.3129
EBV	BARF1_EBV	3uezA	5f0wB	ATOX1_HUMAN	Copper transport protein ATOX1	No expression data available	5f0wBD	ATOX1_HUMAN - ATOX1_HUMAN	-5.387	-6.035	22	28	78.5714	0.5	0.392857	0.233193	0.0916114	-0.493511
EBV	BARF1_EBV	3uezA	3o65C	ATX3L_HUMAN	Ataxin-3-like protein	No expression data available	3o65AC	ATX3L_HUMAN - ATX3L_HUMAN	-5.999	-3.405	16	22	72.7273	0.5	0.363636	0.16	0.0581818	-0.349033
EBV	BARF1_EBV	3uezA	1efxB	B2MG_HUMAN	Beta-2-microglobulin	No expression data available	1efxAB	B2MG_HUMAN - 1C03_HUMAN	-7.551	-20.046	43	79	54.4304	1.5	0.816456	0.972106	0.793682	-5.99309
EBV	BARF1_EBV	3uezA	3d2uB	B2MG_HUMAN	Beta-2-microglobulin	No expression data available	3d2uAB	B2MG_HUMAN - UL18_HCMVA	-6.067	-26.442	41	86	47.6744	2	0.953488	0.9982	0.951772	-5.7744
EBV	BARF1_EBV	3uezA	4r9hA	B2MG_HUMAN	Beta-2-microglobulin	No expression data available	4r9hAD	B2MG_HUMAN - B2MG_HUMAN	-5.377	-4.205	25	31	80.6452	1	0.806452	0.214104	0.172665	-0.928419
EBV	BARF1_EBV	3uezA	3qqnB	BASI_HUMAN	Basigin	No expression data available	3qqnAB	BASI_HUMAN - BASI_HUMAN	-7.144	-10.254	32	36	88.8889	1	0.888889	0.794148	0.705909	-5.04301
EBV	BARF1_EBV	3uezA	4f9lA	BT3A1_HUMAN	Butyrophilin subfamily 3 member A1	adrenal gland, appendix, bronchus, cerebellum, cerebral cortex, colon, duodenum, endometrium 1, endometrium 2, fallopian tube, gallbladder, hippocampus, kidney, liver, lung, lymph node, nasopharynx, ovary, placenta, prostate, rectum, salivary gland, seminal vesicle, skin 1, small intestine, soft tissue 1, soft tissue 2, spleen, stomach 1, stomach 2, testis, thyroid gland, tonsil, urinary bladder	4f9lAB	BT3A1_HUMAN - BT3A1_HUMAN	-5.02	-12.668	34	37	91.8919	1	0.918919	0.956835	0.879254	-4.41386
EBV	BARF1_EBV	3uezA	4dvqA	C11B2_HUMAN	Cytochrome P450 11B2, mitochondrial	No expression data available	4dvqAC	C11B2_HUMAN - C11B2_HUMAN	-5.983	-8.85	23	29	79.3103	0.5	0.396552	0.740404	0.293608	-1.75666
EBV	BARF1_EBV	3uezA	4dvqE	C11B2_HUMAN	Cytochrome P450 11B2, mitochondrial	No expression data available	4dvqAE	C11B2_HUMAN - C11B2_HUMAN	-6.07	-9.799	23	29	79.3103	0.5	0.396552	0.670982	0.266079	-1.6151
EBV	BARF1_EBV	3uezA	4zmqB	CADH3_HUMAN	Cadherin-3	No expression data available	4zmqAB	CADH3_HUMAN - CADH3_HUMAN	-5.594	-29.52	61	77	79.2208	1.5	1.18831	0.0328118	0.0389906	-0.218113
EBV	BARF1_EBV	3uezA	4jqyB	CASP3_HUMAN	Caspase-3	No expression data available	4jqyAB	CASP3_HUMAN - CASP3_HUMAN	-6.189	-20.73	30	48	62.5	1	0.625	0.995622	0.622264	-3.85119
EBV	BARF1_EBV	3uezA	5kc6B	CBLN1_HUMAN	Cerebellin-1	No expression data available	5kc6AB	CBLN1_HUMAN - CBLN1_HUMAN	-5.206	-16.153	34	42	80.9524	1	0.809524	0.603525	0.488568	-2.54349
EBV	BARF1_EBV	3uezA	5kc6A	CBLN1_HUMAN	Cerebellin-1	No expression data available	5kc6AC	CBLN1_HUMAN - CBLN1_HUMAN	-5.002	-17.591	35	42	83.3333	1	0.833333	0.501799	0.418166	-2.09167
EBV	BARF1_EBV	3uezA	1u4rD	CCL5_HUMAN	C-C motif chemokine 5	No expression data available	1u4rCD	CCL5_HUMAN - CCL5_HUMAN	-5.632	-18.047	33	42	78.5714	1	0.785714	0.674071	0.529627	-2.98286
EBV	BARF1_EBV	3uezA	1xiwA	CD3E_HUMAN	T-cell surface glycoprotein CD3 epsilon chain	No expression data available	1xiwAB	CD3E_HUMAN - CD3D_HUMAN	-7.565	-19.147	37	38	97.3684	1	0.973684	0.816091	0.794615	-6.01126
EBV	BARF1_EBV	3uezA	1jowB	CDK6_HUMAN	Cyclin-dependent kinase 6	No expression data available	1jowAB	CDK6_HUMAN - CGH2_SHV21	-5.165	-21.483	49	91	53.8462	2	1.07692	0.996404	1.07305	-5.54231
EBV	BARF1_EBV	3uezA	2qstB	CEAM5_HUMAN	Carcinoembryonic antigen-related cell adhesion molecule 5	No expression data available	2qstAB	CEAM5_HUMAN - CEAM5_HUMAN	-7.686	-13.829	42	46	91.3043	1	0.913043	0.657079	0.599942	-4.61115
EBV	BARF1_EBV	3uezA	2qstA	CEAM5_HUMAN	Carcinoembryonic antigen-related cell adhesion molecule 5	No expression data available	2qstAB	CEAM5_HUMAN - CEAM5_HUMAN	-6.002	-13.829	35	35	100	1	1	0.657079	0.657079	-3.94379
EBV	BARF1_EBV	3uezA	2gd5B	CHMP3_HUMAN	Charged multivesicular body protein 3	No expression data available	2gd5AB	CHMP3_HUMAN - CHMP3_HUMAN	-6.768	-21.686	48	78	61.5385	1.5	0.923077	0.986155	0.910297	-6.16089
EBV	BARF1_EBV	3uezA	4txrC	CHMP5_HUMAN	Charged multivesicular body protein 5	No expression data available	4txrAC	CHMP5_HUMAN - VTA1_HUMAN	-10.803	-22.793	46	72	63.8889	1.5	0.958333	0.760754	0.729056	-7.87599
EBV	BARF1_EBV	3uezA	2pfiB	CLCKA_HUMAN	Chloride channel protein ClC-Ka	kidney, salivary gland, thyroid gland	2pfiAB	CLCKA_HUMAN - CLCKA_HUMAN	-7.143	-16.079	28	44	63.6364	1	0.636364	0.209159	0.133101	-0.950743
EBV	BARF1_EBV	3uezA	2q87A	CLM8_HUMAN	CMRF35-like molecule 8	adrenal gland, appendix, bone marrow, breast, bronchus, cerebellum, cerebral cortex, cervix, uterine, colon, duodenum, endometrium 2, epididymis, esophagus, gallbladder, heart muscle, lung, lymph node, nasopharynx, oral mucosa, ovary, pancreas, parathyroid gland, placenta, prostate, rectum, salivary gland, skeletal muscle, skin 1, small intestine, smooth muscle, soft tissue 1, soft tissue 2, sple…	2q87AB	CLM8_HUMAN - CLM8_HUMAN	-8.777	-9.884	34	37	91.8919	1	0.918919	0.0123433	0.0113425	-0.0995533
EBV	BARF1_EBV	3uezA	2a74C	CO3_HUMAN	Complement C3	No expression data available	2a74BC	CO3_HUMAN - CO3_HUMAN	-5.135	-15.329	35	44	79.5455	1	0.795455	0.929294	0.739211	-3.79585
EBV	BARF1_EBV	3uezA	4xamD	CO4A_HUMAN	Complement C4-A	No expression data available	4xamCD	CO4A_HUMAN - CO4A_HUMAN	-5.358	-31.968	29	69	42.029	1.5	0.630435	0.991597	0.625137	-3.34948
EBV	BARF1_EBV	3uezA	3sgrD	CRYAB_HUMAN	Alpha-crystallin B chain	No expression data available	3sgrCD	CRYAB_HUMAN - CRYAB_HUMAN	-5.026	-9.784	17	17	100	0.5	0.5	0.162465	0.0812325	-0.408275
EBV	BARF1_EBV	3uezA	3uezE	CSF1_HUMAN	Macrophage colony-stimulating factor 1	No expression data available	3uezAE	CSF1_HUMAN - BARF1_EBVB9	-7.395	-7.006	21	21	100	0.5	0.5	0.00661079	0.0033054	-0.0244434
EBV	BARF1_EBV	3uezA	4fa8E	CSF1_HUMAN	Macrophage colony-stimulating factor 1	No expression data available	4fa8AE	CSF1_HUMAN - BARF1_EBVG	-7.543	-6.867	21	21	100	0.5	0.5	0.0116937	0.00584684	-0.0441027
EBV	BARF1_EBV	3uezA	4apfB	CUL3_HUMAN	Cullin-3	No expression data available	4apfAB	CUL3_HUMAN - KLH11_HUMAN	-5.258	-17.579	36	51	70.5882	1.5	1.05882	0.942989	0.998459	-5.2499
EBV	BARF1_EBV	3uezA	3qrdB	CYTC_HUMAN	Cystatin-C	No expression data available	3qrdAB	CYTC_HUMAN - CYTC_HUMAN	-8.026	-71.337	60	104	57.6923	2	1.15385	0.999753	1.15356	-9.25849
EBV	BARF1_EBV	3uezA	3o4rB	DHRS4_HUMAN	Dehydrogenase/reductase SDR family member 4	No expression data available	3o4rAB	DHRS4_HUMAN - DHRS4_HUMAN	-10.299	-26.587	37	72	51.3889	1.5	0.770833	0.99997	0.77081	-7.93857
EBV	BARF1_EBV	3uezA	5zakA	DICER_HUMAN	Endoribonuclease Dicer	appendix, bone marrow, breast, bronchus, caudate, cerebellum, cerebral cortex, cervix, uterine, colon, duodenum, endometrium 1, endometrium 2, epididymis, esophagus, fallopian tube, gallbladder, heart muscle, hippocampus, kidney, lymph node, nasopharynx, oral mucosa, ovary, pancreas, placenta, rectum, salivary gland, seminal vesicle, skeletal muscle, skin 2, small intestine, soft tissue 1, spleen…	5zakAB	DICER_HUMAN - TRBP2_HUMAN	-8.311	-10.872	39	48	81.25	1	0.8125	0.881318	0.716071	-5.95126
EBV	BARF1_EBV	3uezA	5w4fA	DPOLM_HUMAN	DNA-directed DNA/RNA polymerase mu	No expression data available	5w4fAB	DPOLM_HUMAN - IMA1_MOUSE	-5.06	-11.616	47	79	59.4937	1.5	0.892405	0.329599	0.294136	-1.48833
EBV	BARF1_EBV	3uezA	2q6wB	DRB3_HUMAN	HLA class II histocompatibility antigen, DR beta 3 chain	No expression data available	2q6wBD	DRB3_HUMAN - DRA_HUMAN	-5.17	-4.299	24	24	100	0.5	0.5	0.116578	0.058289	-0.301354
EBV	BARF1_EBV	3uezA	4kd7A	DYR_HUMAN	Dihydrofolate reductase	No expression data available	4kd7AB	DYR_HUMAN - DYR_HUMAN	-5.075	-8.269	24	34	70.5882	1	0.705882	0.256247	0.18088	-0.917966
EBV	BARF1_EBV	3uezA	4iqhA	DYSF_HUMAN	Dysferlin	No expression data available	4iqhAC	DYSF_HUMAN - DYSF_HUMAN	-5.333	-3.221	26	30	86.6667	1	0.866667	0.265027	0.22969	-1.22494
EBV	BARF1_EBV	3uezA	1rj7D	EDA_HUMAN	Ectodysplasin-A	No expression data available	1rj7AD	EDA_HUMAN - EDA_HUMAN	-5.93	-16.661	47	47	100	1	1	0.979867	0.979867	-5.81061
EBV	BARF1_EBV	3uezA	3czuB	EFNA1_HUMAN	Ephrin-A1	No expression data available	3czuAB	EFNA1_HUMAN - EPHA2_HUMAN	-7.257	-19.022	35	63	55.5556	1.5	0.833333	0.936481	0.780401	-5.66337
EBV	BARF1_EBV	3uezA	4l0pB	EFNA5_HUMAN	Ephrin-A5	adrenal gland, appendix, breast, bronchus, caudate, cerebellum, cerebral cortex, cervix, uterine, colon, duodenum, endometrium 1, endometrium 2, epididymis, fallopian tube, gallbladder, heart muscle, hippocampus, kidney, liver, lung, lymph node, nasopharynx, oral mucosa, pancreas, parathyroid gland, placenta, prostate, rectum, salivary gland, seminal vesicle, skin 1, skin 2, small intestine, soft…	4l0pAB	EFNA5_HUMAN - EPHA3_HUMAN	-6.192	-20.82	36	68	52.9412	1.5	0.794118	0.991636	0.787475	-4.87605
EBV	BARF1_EBV	3uezA	1nqlA	EGFR_HUMAN	Epidermal growth factor receptor	No expression data available	1nqlAB	EGFR_HUMAN - EGF_HUMAN	-6.067	-7.817	24	29	82.7586	0.5	0.413793	0.63571	0.263052	-1.59594
EBV	BARF1_EBV	3uezA	3nruC	EPHA7_HUMAN	Ephrin type-A receptor 7	adrenal gland, appendix, bone marrow, breast, bronchus, cerebellum, cerebral cortex, cervix, uterine, colon, duodenum, endometrium 1, endometrium 2, epididymis, esophagus, fallopian tube, gallbladder, kidney, liver, lung, lymph node, nasopharynx, oral mucosa, ovary, pancreas, parathyroid gland, placenta, prostate, rectum, salivary gland, seminal vesicle, skeletal muscle, skin 1, skin 2, small int…	3nruCK	EPHA7_HUMAN - EPHA7_HUMAN	-6.713	-7.729	30	40	75	1	0.75	0.162465	0.121849	-0.817971
EBV	BARF1_EBV	3uezA	3vjbA	FDFT_HUMAN	Squalene synthase	adrenal gland, appendix, bone marrow, breast, bronchus, caudate, cerebellum, cerebral cortex, cervix, uterine, colon, duodenum, endometrium 1, endometrium 2, epididymis, esophagus, fallopian tube, gallbladder, heart muscle, hippocampus, kidney, liver, lung, lymph node, nasopharynx, oral mucosa, ovary, placenta, rectum, salivary gland, seminal vesicle, skeletal muscle, skin 1, skin 2, small intest…	3vjbAC	FDFT_HUMAN - FDFT_HUMAN	-5.841	-14.446	37	62	59.6774	1.5	0.895161	0.0909176	0.0813859	-0.475375
EBV	BARF1_EBV	3uezA	4xkiB	FGF1_HUMAN	Fibroblast growth factor 1	No expression data available	4xkiAB	FGF1_HUMAN - FGF1_HUMAN	-6.302	-3.988	19	30	63.3333	1	0.633333	0	0	0
EBV	BARF1_EBV	3uezA	4jegB	FINC_HUMAN	Fibronectin	No expression data available	4jegAB	FINC_HUMAN - PTN11_HUMAN	-5.492	-19.753	40	54	74.0741	1.5	1.11111	0.126441	0.140489	-0.771568
EBV	BARF1_EBV	3uezA	5kz5J	FRDA_HUMAN	Frataxin, mitochondrial	No expression data available	5kz5Jj	FRDA_HUMAN - ISCU_HUMAN	-8.273	-18.502	51	75	68	1.5	1.02	0.00150012	0.00153012	-0.0126587
EBV	BARF1_EBV	3uezA	6i53A	GBRA1_HUMAN	Gamma-aminobutyric acid receptor subunit alpha-1	No expression data available	6i53AE	GBRA1_HUMAN - GBRB3_HUMAN	-5.673	-36.075	61	126	48.4127	2	0.968254	0.999873	0.968131	-5.49221
EBV	BARF1_EBV	3uezA	5mr4C	GFRA2_HUMAN	GDNF family receptor alpha-2	No expression data available	5mr4AC	GFRA2_HUMAN - NRTN_HUMAN	-6.792	-10.012	33	38	86.8421	1	0.868421	0.803509	0.697784	-4.73935
EBV	BARF1_EBV	3uezA	2dwxA	GGA1_HUMAN	ADP-ribosylation factor-binding protein GGA1	No expression data available	2dwxAB	GGA1_HUMAN - GGA1_HUMAN	-9.436	-17.077	44	59	74.5763	1.5	1.11864	0.930837	1.04128	-9.82548
EBV	BARF1_EBV	3uezA	2dwyB	GGA1_HUMAN	ADP-ribosylation factor-binding protein GGA1	No expression data available	2dwyAB	GGA1_HUMAN - GGA1_HUMAN	-5.692	-14.966	47	67	70.1493	1.5	1.05224	0.966486	1.01697	-5.78862
EBV	BARF1_EBV	3uezA	2ojwE	GLNA_HUMAN	Glutamine synthetase	bone marrow, breast, bronchus, caudate, cerebellum, cerebral cortex, cervix, uterine, colon, duodenum, epididymis, esophagus, fallopian tube, gallbladder, hippocampus, liver, lung, nasopharynx, oral mucosa, ovary, pancreas, placenta, rectum, salivary gland, seminal vesicle, small intestine, soft tissue 1, soft tissue 2, stomach 1, stomach 2, testis, thyroid gland, tonsil, urinary bladder, vagina	2ojwAE	GLNA_HUMAN - GLNA_HUMAN	-7.738	-33.58	52	104	50	2	1	0.999777	0.999777	-7.73627
EBV	BARF1_EBV	3uezA	1babC	HBA_HUMAN	Hemoglobin subunit alpha	No expression data available	1babCD	HBA_HUMAN - HBB_HUMAN	-5.633	-17.287	26	49	53.0612	1	0.530612	0.765889	0.40639	-2.28919
EBV	BARF1_EBV	3uezA	1cblD	HBB_HUMAN	Hemoglobin subunit beta	No expression data available	1cblAD	HBB_HUMAN - HBB_HUMAN	-6.891	-15.243	28	50	56	1.5	0.84	0.510015	0.428412	-2.95219
EBV	BARF1_EBV	3uezA	2i32E	HIRA_HUMAN	Protein HIRA	No expression data available	2i32AE	HIRA_HUMAN - ASF1A_HUMAN	-5.602	-13.183	32	36	88.8889	1	0.888889	0.804693	0.715283	-4.00702
EBV	BARF1_EBV	3uezA	6i6rB	IDUA_HUMAN	Alpha-L-iduronidase	No expression data available	6i6rAB	IDUA_HUMAN - IDUA_HUMAN	-5.457	-13.556	24	28	85.7143	0.5	0.428571	0.0604053	0.025888	-0.141271
EBV	BARF1_EBV	3uezA	3se4B	IFNW1_HUMAN	Interferon omega-1	No expression data available	3se4AB	IFNW1_HUMAN - INAR1_HUMAN	-6.878	-15.201	43	53	81.1321	1.5	1.21698	0.906983	1.10378	-7.59181
EBV	BARF1_EBV	3uezA	6mu3H	IGG1_HUMAN	Immunoglobulin gamma-1 heavy chain	No expression data available	6mu3HK	IGG1_HUMAN - IGK_HUMAN	-5.153	-16.742	35	41	85.3659	1	0.853659	0.811533	0.692772	-3.56985
EBV	BARF1_EBV	3uezA	3h9zB	IGHE_HUMAN	Immunoglobulin heavy constant epsilon	No expression data available	3h9zAB	IGHE_HUMAN - IGHE_HUMAN	-5.864	-18.336	45	53	84.9057	1.5	1.27358	0.980297	1.24849	-7.32116
EBV	BARF1_EBV	3uezA	5lgkA	IGHE_HUMAN	Immunoglobulin heavy constant epsilon	No expression data available	5lgkAB	IGHE_HUMAN - IGHE_HUMAN	-9.453	-33.462	43	102	42.1569	2	0.843137	0.999958	0.843102	-7.96984
EBV	BARF1_EBV	3uezA	4xnzH	IGHG1_HUMAN	Immunoglobulin heavy constant gamma 1	No expression data available	4xnzHL	IGHG1_HUMAN - IGKC_HUMAN	-7.587	-27.38	44	81	54.321	2	1.08642	0.985936	1.07114	-8.12674
EBV	BARF1_EBV	3uezA	4xxdB	IGHG1_HUMAN	Immunoglobulin heavy constant gamma 1	No expression data available	4xxdAB	IGHG1_HUMAN - IGKC_HUMAN	-5.791	-26.588	38	73	52.0548	1.5	0.780822	0.888944	0.694107	-4.01957
EBV	BARF1_EBV	3uezA	6dcvH	IGHG1_HUMAN	Immunoglobulin heavy constant gamma 1	No expression data available	6dcvHL	IGHG1_HUMAN - IGKC_HUMAN	-7.79	-28.362	51	87	58.6207	2	1.17241	0.998807	1.17101	-9.12221
EBV	BARF1_EBV	3uezA	4hafB	IGHG2_HUMAN	Immunoglobulin heavy constant gamma 2	No expression data available	4hafAB	IGHG2_HUMAN - IGHG2_HUMAN	-7.605	-20.947	42	51	82.3529	1.5	1.23529	0.999427	1.23459	-9.38903
EBV	BARF1_EBV	3uezA	4b53B	IGHG4_HUMAN	Immunoglobulin heavy constant gamma 4	No expression data available	4b53AB	IGHG4_HUMAN - IGHG4_HUMAN	-5.459	-17.882	42	48	87.5	1	0.875	0.999429	0.8745	-4.7739
EBV	BARF1_EBV	3uezA	6mu3K	IGK_HUMAN	Immunoglobulin kappa light chain	No expression data available	6mu3HK	IGK_HUMAN - IGG1_HUMAN	-6.205	-16.742	42	46	91.3043	1	0.913043	0.811533	0.740965	-4.59769
EBV	BARF1_EBV	3uezA	1gafL	IGKC_HUMAN	Immunoglobulin kappa constant	No expression data available	1gafHL	IGKC_HUMAN - IGHG1_HUMAN	-5.376	-28.756	79	88	89.7727	2	1.79545	0.888944	1.59606	-8.58041
EBV	BARF1_EBV	3uezA	4ydvL	IGKC_HUMAN	Immunoglobulin kappa constant	No expression data available	4ydvHL	IGKC_HUMAN - S6B291_HUMAN	-7.178	-22.253	37	67	55.2239	1.5	0.828358	0.972148	0.805286	-5.78035
EBV	BARF1_EBV	3uezA	6de7L	IGLC2_HUMAN	Immunoglobulin lambda constant 2	No expression data available	6de7HL	IGLC2_HUMAN - IGHG1_HUMAN	-6.205	-19.589	36	76	47.3684	1.5	0.710526	0.992385	0.705116	-4.37524
EBV	BARF1_EBV	3uezA	4hsaA	IL17_HUMAN	Interleukin-17A	No expression data available	4hsaAC	IL17_HUMAN - I17RA_HUMAN	-7.998	-12.103	29	56	51.7857	1.5	0.776786	0.329599	0.256028	-2.04771
EBV	BARF1_EBV	3uezA	3kmuA	ILK_HUMAN	Integrin-linked protein kinase	No expression data available	3kmuAB	ILK_HUMAN - PARVA_HUMAN	-6.879	-12.391	24	37	64.8649	1	0.648649	0.780629	0.506354	-3.48321
EBV	BARF1_EBV	3uezA	1ibrB	IMB1_HUMAN	Importin subunit beta-1	No expression data available	1ibrAB	IMB1_HUMAN - RAN_HUMAN	-7.676	-22.885	45	74	60.8108	1.5	0.912162	0.901181	0.822024	-6.30985
EBV	BARF1_EBV	3uezA	4q2nA	INADL_HUMAN	InaD-like protein	adrenal gland, appendix, bone marrow, breast, bronchus, cerebral cortex, cervix, uterine, colon, duodenum, endometrium 1, endometrium 2, epididymis, esophagus, fallopian tube, gallbladder, heart muscle, kidney, liver, lung, lymph node, nasopharynx, oral mucosa, ovary, pancreas, parathyroid gland, placenta, prostate, rectum, salivary gland, seminal vesicle, skeletal muscle, skin 1, skin 2, small i…	4q2nAB	INADL_HUMAN - INADL_HUMAN	-6.574	-24.567	37	63	58.7302	1.5	0.880952	0.96561	0.850657	-5.59222
EBV	BARF1_EBV	3uezA	2p6aB	INHBA_HUMAN	Inhibin beta A chain	No expression data available	2p6aAB	INHBA_HUMAN - INHBA_HUMAN	-5.074	-11.667	43	71	60.5634	1.5	0.908451	0.893979	0.812136	-4.12078
EBV	BARF1_EBV	3uezA	4gg6E	K7N5N2_HUMAN	K7N5N2_HUMAN	No expression data available	4gg6EF	K7N5N2_HUMAN - TRBC1_HUMAN	-6.419	-36.694	51	98	52.0408	2	1.04082	0.999662	1.04046	-6.67874
EBV	BARF1_EBV	3uezA	6cnnA	KCNN4_HUMAN	Intermediate conductance calcium-activated potassium channel protein 4	smooth muscle	6cnnAB	KCNN4_HUMAN - KCNN4_HUMAN	-5.936	-21.803	45	84	53.5714	2	1.07143	0.864283	0.926018	-5.49684
EBV	BARF1_EBV	3uezA	3dryD	KCTD5_HUMAN	BTB/POZ domain-containing protein KCTD5	No expression data available	3dryCD	KCTD5_HUMAN - KCTD5_HUMAN	-5.185	-17.048	45	76	59.2105	1.5	0.888158	0.743941	0.660737	-3.42592
EBV	BARF1_EBV	3uezA	4pgzB	KIT_HUMAN	Mast/stem cell growth factor receptor Kit	No expression data available	4pgzAB	KIT_HUMAN - KIT_HUMAN	-7.539	-18.056	36	48	75	1	0.75	0.951622	0.713716	-5.38071
EBV	BARF1_EBV	3uezA	1qp1B	KV133_HUMAN	Immunoglobulin kappa variable 1-33	No expression data available	1qp1AB	KV133_HUMAN - KV133_HUMAN	-5.532	-7.399	30	36	83.3333	1	0.833333	0.265027	0.220856	-1.22178
EBV	BARF1_EBV	3uezA	1qp1C	KV133_HUMAN	Immunoglobulin kappa variable 1-33	No expression data available	1qp1BC	KV133_HUMAN - KV133_HUMAN	-6.549	-12.452	43	44	97.7273	1	0.977273	0.228426	0.223234	-1.46196
EBV	BARF1_EBV	3uezA	4lveB	KV401_HUMAN	Immunoglobulin kappa variable 4-1	No expression data available	4lveAB	KV401_HUMAN - KV401_HUMAN	-5.083	-7.39	45	45	100	1	1	0.0354918	0.0354918	-0.180405
EBV	BARF1_EBV	3uezA	2pnoD	LTC4S_HUMAN	Leukotriene C4 synthase	No expression data available	2pnoCD	LTC4S_HUMAN - LTC4S_HUMAN	-5.703	-19.971	34	47	72.3404	1	0.723404	0.0694228	0.0502207	-0.286409
EBV	BARF1_EBV	3uezA	5x6uE	LTOR1_HUMAN	Ragulator complex protein LAMTOR1	adrenal gland, appendix, bone marrow, breast, bronchus, caudate, cerebellum, cerebral cortex, cervix, uterine, colon, duodenum, endometrium 1, endometrium 2, epididymis, esophagus, fallopian tube, gallbladder, heart muscle, hippocampus, kidney, liver, lung, lymph node, nasopharynx, oral mucosa, ovary, pancreas, parathyroid gland, placenta, prostate, rectum, salivary gland, seminal vesicle, skelet…	5x6uCE	LTOR1_HUMAN - LTOR5_HUMAN	-9.239	-17.892	40	54	74.0741	1.5	1.11111	0.897685	0.997428	-9.21523
EBV	BARF1_EBV	3uezA	5y39A	LTOR1_HUMAN	Ragulator complex protein LAMTOR1	adrenal gland, appendix, bone marrow, breast, bronchus, caudate, cerebellum, cerebral cortex, cervix, uterine, colon, duodenum, endometrium 1, endometrium 2, epididymis, esophagus, fallopian tube, gallbladder, heart muscle, hippocampus, kidney, liver, lung, lymph node, nasopharynx, oral mucosa, ovary, pancreas, parathyroid gland, placenta, prostate, rectum, salivary gland, seminal vesicle, skelet…	5y39AE	LTOR1_HUMAN - LTOR5_HUMAN	-7.601	-12.208	38	52	73.0769	1.5	1.09615	0.723505	0.793073	-6.02815
EBV	BARF1_EBV	3uezA	6b9xA	LTOR1_HUMAN	Ragulator complex protein LAMTOR1	adrenal gland, appendix, bone marrow, breast, bronchus, caudate, cerebellum, cerebral cortex, cervix, uterine, colon, duodenum, endometrium 1, endometrium 2, epididymis, esophagus, fallopian tube, gallbladder, heart muscle, hippocampus, kidney, liver, lung, lymph node, nasopharynx, oral mucosa, ovary, pancreas, parathyroid gland, placenta, prostate, rectum, salivary gland, seminal vesicle, skelet…	6b9xAE	LTOR1_HUMAN - A0A0C4DGV4_HUMAN	-8.094	-18.808	39	53	73.5849	1.5	1.10377	0.035353	0.0390217	-0.315842
EBV	BARF1_EBV	3uezA	5zojE	MAN1_HUMAN	Inner nuclear membrane protein Man1	No expression data available	5zojBE	MAN1_HUMAN - SMAD2_HUMAN	-7.537	N/A	26	37	70.2703	1	0.702703	0.221292	0.155503	-1.17202
EBV	BARF1_EBV	3uezA	1szbB	MASP2_HUMAN	Mannan-binding lectin serine protease 2	adrenal gland, appendix, bone marrow, breast, bronchus, caudate, cerebral cortex, colon, duodenum, endometrium 1, endometrium 2, epididymis, fallopian tube, gallbladder, heart muscle, hippocampus, kidney, liver, lung, lymph node, nasopharynx, oral mucosa, ovary, pancreas, placenta, prostate, rectum, salivary gland, seminal vesicle, skeletal muscle, skin 1, skin 2, small intestine, smooth muscle, …	1szbAB	MASP2_HUMAN - MASP2_HUMAN	-6.085	-18.854	30	64	46.875	1.5	0.703125	0.863195	0.606934	-3.69319
EBV	BARF1_EBV	3uezA	2opgA	MPDZ_HUMAN	Multiple PDZ domain protein	No expression data available	2opgAB	MPDZ_HUMAN - MPDZ_HUMAN	-5.317	-19.969	27	49	55.102	1	0.55102	0.872537	0.480786	-2.55634
EBV	BARF1_EBV	3uezA	2ch6A	NAGK_HUMAN	N-acetyl-D-glucosamine kinase	No expression data available	2ch6AB	NAGK_HUMAN - NAGK_HUMAN	-5.769	-4.075	28	39	71.7949	1	0.717949	0.162465	0.116642	-0.672905
EBV	BARF1_EBV	3uezA	5kz5O	NFS1_HUMAN	Cysteine desulfurase, mitochondrial	No expression data available	5kz5Of	NFS1_HUMAN - ISCU_HUMAN	-8.059	-16.331	55	76	72.3684	1.5	1.08553	0.992126	1.07698	-8.67937
EBV	BARF1_EBV	3uezA	6g18y	NOB1_HUMAN	RNA-binding protein NOB1	adrenal gland, appendix, bone marrow, breast, bronchus, caudate, cerebellum, cerebral cortex, cervix, uterine, colon, duodenum, endometrium 1, endometrium 2, epididymis, esophagus, fallopian tube, gallbladder, heart muscle, hippocampus, kidney, liver, nasopharynx, oral mucosa, ovary, pancreas, placenta, rectum, salivary gland, seminal vesicle, skeletal muscle, skin 1, skin 2, small intestine, smo…	6g18xy	NOB1_HUMAN - PNO1_HUMAN	-8.788	-25.192	42	89	47.191	2	0.94382	0.918537	0.866934	-7.61862
EBV	BARF1_EBV	3uezA	4jq5B	NUP58_HUMAN	Nucleoporin p58/p45	appendix, breast, caudate, cerebellum, cerebral cortex, cervix, uterine, colon, duodenum, endometrium 1, endometrium 2, epididymis, esophagus, fallopian tube, gallbladder, heart muscle, hippocampus, kidney, liver, lung, lymph node, nasopharynx, oral mucosa, pancreas, parathyroid gland, placenta, rectum, salivary gland, seminal vesicle, skin 1, skin 2, small intestine, smooth muscle, soft tissue 1…	4jq5AB	NUP58_HUMAN - NUP58_HUMAN	-5.49	-29.813	42	68	61.7647	1.5	0.926471	0.996775	0.923483	-5.06992
EBV	BARF1_EBV	3uezA	5e7dD	PB1_HUMAN	Protein polybromo-1	No expression data available	5e7dCD	PB1_HUMAN - PB1_HUMAN	-6.454	-4.921	22	35	62.8571	1	0.628571	0.162465	0.102121	-0.659088
EBV	BARF1_EBV	3uezA	2lsiB	POLK_HUMAN	DNA polymerase kappa	No expression data available	2lsiAB	POLK_HUMAN - REV1_HUMAN	-5.087	-11.534	29	38	76.3158	1	0.763158	0.723468	0.55212	-2.80864
EBV	BARF1_EBV	3uezA	5t0gO	PSB7_HUMAN	Proteasome subunit beta type-7	No expression data available	5t0gOP	PSB7_HUMAN - PSB3_HUMAN	-7.354	-18.924	42	72	58.3333	1.5	0.875	0.43229	0.378253	-2.78168
EBV	BARF1_EBV	3uezA	1beyH	Q6GMX6_HUMAN	Q6GMX6_HUMAN	No expression data available	1beyHL	Q6GMX6_HUMAN - Q6GMX0_HUMAN	-5.865	-15.548	44	82	53.6585	2	1.07317	0.990675	1.06316	-6.23545
EBV	BARF1_EBV	3uezA	1za6D	Q6GMX6_HUMAN	Q6GMX6_HUMAN	No expression data available	1za6BD	Q6GMX6_HUMAN - Q6GMX6_HUMAN	-6.484	-15.557	46	65	70.7692	1.5	1.06154	0.990984	1.05197	-6.82096
EBV	BARF1_EBV	3uezA	1za6B	Q6GMX6_HUMAN	Q6GMX6_HUMAN	No expression data available	1za6BD	Q6GMX6_HUMAN - Q6GMX6_HUMAN	-6.661	-15.557	50	57	87.7193	1.5	1.31579	0.990984	1.30393	-8.68545
EBV	BARF1_EBV	3uezA	4lkxA	Q6GMX6_HUMAN	Q6GMX6_HUMAN	No expression data available	4lkxAB	Q6GMX6_HUMAN - Q0KKI6_HUMAN	-7.004	-29.168	45	81	55.5556	2	1.11111	0.952046	1.05783	-7.40903
EBV	BARF1_EBV	3uezA	5o1rH	Q6GMX6_HUMAN	Q6GMX6_HUMAN	No expression data available	5o1rHL	Q6GMX6_HUMAN - Q6GMX0_HUMAN	-8.718	-28.97	46	79	58.2278	1.5	0.873418	0.978593	0.854721	-7.45146
EBV	BARF1_EBV	3uezA	1u6aH	Q6N089_HUMAN	Q6N089_HUMAN	No expression data available	1u6aHL	Q6N089_HUMAN - Q6PIL8_HUMAN	-7.653	-26.597	32	76	42.1053	1.5	0.631579	0.957747	0.604893	-4.62925
EBV	BARF1_EBV	3uezA	3qbtA	RAB8A_HUMAN	Ras-related protein Rab-8A	No expression data available	3qbtAB	RAB8A_HUMAN - OCRL_HUMAN	-5.461	-15.878	30	41	73.1707	1	0.731707	0.850187	0.622088	-3.39722
EBV	BARF1_EBV	3uezA	2ybfB	RAD18_HUMAN	E3 ubiquitin-protein ligase RAD18	No expression data available	2ybfAB	RAD18_HUMAN - UBE2B_HUMAN	-5.633	-16.289	36	45	80	1	0.8	0.839036	0.671229	-3.78103
EBV	BARF1_EBV	3uezA	1zc3C	RALA_HUMAN	Ras-related protein Ral-A	adrenal gland, appendix, bone marrow, breast, bronchus, caudate, cerebellum, cerebral cortex, cervix, uterine, colon, duodenum, endometrium 1, endometrium 2, epididymis, esophagus, fallopian tube, gallbladder, heart muscle, hippocampus, kidney, liver, lung, lymph node, nasopharynx, oral mucosa, ovary, pancreas, parathyroid gland, placenta, prostate, rectum, salivary gland, seminal vesicle, skelet…	1zc3BC	RALA_HUMAN - EXOC8_RAT	-5.415	-9.766	24	45	53.3333	1	0.533333	0.833195	0.444371	-2.40627
EBV	BARF1_EBV	3uezA	4kvgA	RAP1A_HUMAN	Ras-related protein Rap-1A	No expression data available	4kvgAB	RAP1A_HUMAN - AB1IP_MOUSE	-5.265	-5.755	23	25	92	0.5	0.46	0	0	0
EBV	BARF1_EBV	3uezA	4dm8B	RARB_HUMAN	Retinoic acid receptor beta	No expression data available	4dm8AB	RARB_HUMAN - RARB_HUMAN	-6.288	-12.511	40	62	64.5161	1.5	0.967742	0.801837	0.775971	-4.87931
EBV	BARF1_EBV	3uezA	1he8B	RASH_HUMAN	GTPase HRas	appendix, bone marrow, bronchus, cerebellum, cerebral cortex, colon, duodenum, endometrium 2, epididymis, fallopian tube, gallbladder, kidney, lymph node, oral mucosa, pancreas, parathyroid gland, prostate, rectum, salivary gland, seminal vesicle, skeletal muscle, skin 1, skin 2, small intestine, soft tissue 2, stomach 1, stomach 2, testis, thyroid gland, tonsil, urinary bladder	1he8AB	RASH_HUMAN - PK3CG_HUMAN	-7.111	-9.302	16	24	66.6667	0.5	0.333333	0.0930469	0.0310156	-0.220552
EBV	BARF1_EBV	3uezA	5j26B	RL40_HUMAN	Ubiquitin-60S ribosomal protein L40	No expression data available	5j26AB	RL40_HUMAN - TP53B_HUMAN	-5	-13.256	26	34	76.4706	1	0.764706	0.164692	0.125941	-0.629704
EBV	BARF1_EBV	3uezA	3j7yH	RM09_HUMAN	39S ribosomal protein L9, mitochondrial	adrenal gland, appendix, bone marrow, breast, bronchus, caudate, cerebellum, cerebral cortex, cervix, uterine, colon, duodenum, endometrium 1, endometrium 2, epididymis, esophagus, fallopian tube, gallbladder, heart muscle, hippocampus, kidney, liver, lung, lymph node, nasopharynx, oral mucosa, ovary, pancreas, parathyroid gland, placenta, prostate, rectum, salivary gland, seminal vesicle, skelet…	3j7yHX	RM09_HUMAN - RM28_HUMAN	-5.448	-20.995	39	58	67.2414	1.5	1.00862	0.851463	0.858804	-4.67876
EBV	BARF1_EBV	3uezA	3j7yL	RM14_HUMAN	39S ribosomal protein L14, mitochondrial	No expression data available	3j7yLQ	RM14_HUMAN - RM19_HUMAN	-6.034	-12.446	27	47	57.4468	1	0.574468	0.68874	0.395659	-2.38741
EBV	BARF1_EBV	3uezA	3j7yQ	RM19_HUMAN	39S ribosomal protein L19, mitochondrial	adrenal gland, appendix, bone marrow, breast, bronchus, caudate, cerebellum, cerebral cortex, cervix, uterine, colon, duodenum, endometrium 1, endometrium 2, epididymis, esophagus, fallopian tube, gallbladder, heart muscle, kidney, liver, lung, lymph node, nasopharynx, oral mucosa, pancreas, parathyroid gland, placenta, prostate, rectum, salivary gland, seminal vesicle, skeletal muscle, skin 1, s…	3j7yEQ	RM19_HUMAN - RM03_HUMAN	-5.481	-3.42	37	57	64.9123	1.5	0.973684	0.864177	0.841435	-4.61191
EBV	BARF1_EBV	3uezA	5iybL	RPAB4_HUMAN	DNA-directed RNA polymerases I, II, and III subunit RPABC4	No expression data available	5iybBL	RPAB4_HUMAN - RPB2_HUMAN	-7.654	-9.431	31	61	50.8197	1.5	0.762295	0.915471	0.697859	-5.34142
EBV	BARF1_EBV	3uezA	3nobF	RS27A_HUMAN	Ubiquitin-40S ribosomal protein S27a	No expression data available	3nobEF	RS27A_HUMAN - RS27A_HUMAN	-5.01	-9.718	19	32	59.375	1	0.59375	0.0497384	0.0295322	-0.147956
EBV	BARF1_EBV	3uezA	4llwA	S6B291_HUMAN	S6B291_HUMAN	No expression data available	4llwAB	S6B291_HUMAN - IGLC2_HUMAN	-5.65	-27	43	79	54.4304	1.5	0.816456	0.981741	0.801548	-4.52875
EBV	BARF1_EBV	3uezA	4ydvH	S6B291_HUMAN	S6B291_HUMAN	No expression data available	4ydvHL	S6B291_HUMAN - IGKC_HUMAN	-5.874	-22.253	41	67	61.194	1.5	0.91791	0.972148	0.892344	-5.24163
EBV	BARF1_EBV	3uezA	5vqmD	S6B291_HUMAN	S6B291_HUMAN	No expression data available	5vqmCD	S6B291_HUMAN - Q8TCD0_HUMAN	-7.939	-29.255	47	89	52.809	2	1.05618	0.996182	1.05215	-8.353
EBV	BARF1_EBV	3uezA	5w1kD	S6B2B6_HUMAN	S6B2B6_HUMAN	No expression data available	5w1kCD	S6B2B6_HUMAN - Q6PIL8_HUMAN	-6.27	-15.972	54	102	52.9412	2	1.05882	0.994954	1.05348	-6.60532
EBV	BARF1_EBV	3uezA	4lluA	S6C4R2_HUMAN	S6C4R2_HUMAN	No expression data available	4lluAB	S6C4R2_HUMAN - IGLC2_HUMAN	-6.304	-30.232	53	92	57.6087	2	1.15217	0.999596	1.15171	-7.26037
EBV	BARF1_EBV	3uezA	4nm4H	S6C4S0_HUMAN	S6C4S0_HUMAN	No expression data available	4nm4HL	S6C4S0_HUMAN - IGKC_HUMAN	-6.219	-25.748	43	77	55.8442	1.5	0.837662	0.991018	0.830138	-5.16263
EBV	BARF1_EBV	3uezA	6ff4u	SF3B1_HUMAN	Splicing factor 3B subunit 1	adrenal gland, appendix, bone marrow, breast, bronchus, caudate, cerebellum, cerebral cortex, cervix, uterine, colon, duodenum, endometrium 1, endometrium 2, epididymis, esophagus, fallopian tube, gallbladder, heart muscle, hippocampus, kidney, liver, lung, lymph node, nasopharynx, oral mucosa, ovary, pancreas, parathyroid gland, placenta, prostate, rectum, salivary gland, seminal vesicle, skelet…	6ff4uz	SF3B1_HUMAN - SF3B6_HUMAN	-5.75	N/A	50	67	74.6269	1.5	1.1194	0.0725305	0.0811909	-0.466848
EBV	BARF1_EBV	3uezA	5awsB	SGIP1_HUMAN	SH3-containing GRB2-like protein 3-interacting protein 1	bone marrow, breast, bronchus, caudate, cerebellum, cerebral cortex, colon, gallbladder, heart muscle, kidney, lung, nasopharynx, parathyroid gland, skeletal muscle, skin 2, soft tissue 1, stomach 1, stomach 2, testis	5awsAB	SGIP1_HUMAN - SGIP1_HUMAN	-6.196	-9.376	25	38	65.7895	1	0.657895	0.0922387	0.0606834	-0.375994
EBV	BARF1_EBV	3uezA	2assB	SKP2_HUMAN	S-phase kinase-associated protein 2	appendix, breast, caudate, cerebral cortex, cervix, uterine, colon, duodenum, endometrium 1, esophagus, fallopian tube, kidney, liver, lung, nasopharynx, oral mucosa, placenta, rectum, skin 1, skin 2, small intestine, stomach 1, stomach 2, testis, tonsil, urinary bladder, vagina	2assBC	SKP2_HUMAN - CKS1_HUMAN	-5.43	-7.111	21	29	72.4138	0.5	0.362069	0.0708408	0.0256493	-0.139275
EBV	BARF1_EBV	3uezA	5mqfe	SMD3_HUMAN	Small nuclear ribonucleoprotein Sm D3	No expression data available	5mqfef	SMD3_HUMAN - RSMB_HUMAN	-6.158	-13.197	20	20	100	0.5	0.5	0	0	0
EBV	BARF1_EBV	3uezA	3ru0A	SMYD3_HUMAN	Histone-lysine N-methyltransferase SMYD3	adrenal gland, appendix, bone marrow, breast, bronchus, caudate, cerebellum, cerebral cortex, cervix, uterine, colon, duodenum, endometrium 1, endometrium 2, epididymis, esophagus, fallopian tube, gallbladder, heart muscle, hippocampus, kidney, liver, lung, lymph node, nasopharynx, oral mucosa, ovary, pancreas, parathyroid gland, placenta, prostate, rectum, salivary gland, seminal vesicle, skelet…	3ru0AB	SMYD3_HUMAN - SMYD3_HUMAN	-6.063	-1.568	25	31	80.6452	1	0.806452	0.162465	0.13102	-0.794376
EBV	BARF1_EBV	3uezA	1pl4C	SODM_HUMAN	Superoxide dismutase [Mn], mitochondrial	No expression data available	1pl4AC	SODM_HUMAN - SODM_HUMAN	-5.588	-2.068	18	26	69.2308	0.5	0.346154	0.209159	0.0724013	-0.404579
EBV	BARF1_EBV	3uezA	3fd5B	SPS1_HUMAN	Selenide, water dikinase 1	No expression data available	3fd5AB	SPS1_HUMAN - SPS1_HUMAN	-5.302	-50.855	53	107	49.5327	2	0.990654	0.999991	0.990646	-5.2524
EBV	BARF1_EBV	3uezA	5bqdB	TBX5_HUMAN	T-box transcription factor TBX5	No expression data available	5bqdAB	TBX5_HUMAN - TBX5_HUMAN	-5.615	-12.906	37	55	67.2727	1.5	1.00909	0.000926714	0.000935138	-0.0052508
EBV	BARF1_EBV	3uezA	2d07A	TDG_HUMAN	G/T mismatch-specific thymine DNA glycosylase	No expression data available	2d07AB	TDG_HUMAN - SUMO2_HUMAN	-7.462	-14.858	19	35	54.2857	1	0.542857	0.554779	0.301166	-2.2473
EBV	BARF1_EBV	3uezA	5x4lA	TERA_HUMAN	Transitional endoplasmic reticulum ATPase	No expression data available	5x4lAC	TERA_HUMAN - UBXN7_HUMAN	-5.713	-9.776	31	35	88.5714	1	0.885714	0.294682	0.261004	-1.49112
EBV	BARF1_EBV	3uezA	3q0hA	TIGIT_HUMAN	T-cell immunoreceptor with Ig and ITIM domains	No expression data available	3q0hAB	TIGIT_HUMAN - TIGIT_HUMAN	-5.002	-7.361	19	26	73.0769	0.5	0.365385	0.00626852	0.00229042	-0.0114567
EBV	BARF1_EBV	3uezA	4twtA	TNFA_HUMAN	Tumor necrosis factor	No expression data available	4twtAC	TNFA_HUMAN - TNFA_HUMAN	-8.417	-6.753	21	22	95.4545	0.5	0.477273	0.209159	0.0998261	-0.840236
EBV	BARF1_EBV	3uezA	5werI	TPSNR_HUMAN	Tapasin-related protein	No expression data available	5werIL	TPSNR_HUMAN - TPSNR_HUMAN	-5.059	-5.063	19	19	100	0.5	0.5	0.265027	0.132514	-0.670387
EBV	BARF1_EBV	3uezA	2eysA	TRAC_HUMAN	T cell receptor alpha constant	No expression data available	2eysAB	TRAC_HUMAN - TRBC2_HUMAN	-5.977	-23.111	56	113	49.5575	2	0.99115	0.999584	0.990739	-5.92164
EBV	BARF1_EBV	3uezA	4jfdD	TRAC_HUMAN	T cell receptor alpha constant	No expression data available	4jfdDE	TRAC_HUMAN - TRBC1_HUMAN	-8.533	-18.034	46	100	46	2	0.92	0.999976	0.919978	-7.85017
EBV	BARF1_EBV	3uezA	4jfdE	TRBC1_HUMAN	T cell receptor beta constant 1	No expression data available	4jfdDE	TRBC1_HUMAN - TRAC_HUMAN	-6.222	-18.034	66	94	70.2128	2	1.40426	0.999976	1.40422	-8.73707
EBV	BARF1_EBV	3uezA	4ozfH	TRBC1_HUMAN	T cell receptor beta constant 1	No expression data available	4ozfGH	TRBC1_HUMAN - Q2YD82_HUMAN	-5.536	-30.892	64	92	69.5652	2	1.3913	0.999765	1.39098	-7.70045
EBV	BARF1_EBV	3uezA	4c56B	TRBC2_HUMAN	T cell receptor beta constant 2	No expression data available	4c56AB	TRBC2_HUMAN - TRAC_HUMAN	-8.344	-20.11	50	79	63.2911	1.5	0.949367	0.999808	0.949185	-7.92
EBV	BARF1_EBV	3uezA	6cphE	TRBC2_HUMAN	T cell receptor beta constant 2	No expression data available	6cphDE	TRBC2_HUMAN - TVA24_HUMAN	-6.27	-21.51	74	103	71.8447	2	1.43689	0.999358	1.43597	-9.00353
EBV	BARF1_EBV	3uezA	1hxmB	TRGC2_HUMAN	T cell receptor gamma constant 2	No expression data available	1hxmAB	TRGC2_HUMAN - TRDC_HUMAN	-6.165	-28.591	63	88	71.5909	2	1.43182	0.989646	1.41699	-8.73577
EBV	BARF1_EBV	3uezA	5j11A	TSLP_HUMAN	Thymic stromal lymphopoietin	No expression data available	5j11AC	TSLP_HUMAN - CRLF2_HUMAN	-5.554	-14.693	29	41	70.7317	1	0.707317	0.49088	0.347208	-1.92839
EBV	BARF1_EBV	3uezA	3pjaC	TSN_HUMAN	Translin	No expression data available	3pjaCL	TSN_HUMAN - TSNAX_HUMAN	-6.376	-28.167	50	83	60.241	2	1.20482	0.991531	1.19462	-7.61687
EBV	BARF1_EBV	3uezA	6cqnD	TVA24_HUMAN	T cell receptor alpha variable 24	No expression data available	6cqnDE	TVA24_HUMAN - A0A0G2JMB4_HUMAN	-5.116	-24.656	58	113	51.3274	2	1.02655	0.999814	1.02636	-5.25085
EBV	BARF1_EBV	3uezA	5aitD	UB2V2_HUMAN	Ubiquitin-conjugating enzyme E2 variant 2	No expression data available	5aitBD	UB2V2_HUMAN - UBE2N_HUMAN	-5.754	-10.786	23	35	65.7143	1	0.657143	0.220017	0.144583	-0.83193
EBV	BARF1_EBV	3uezA	4v3lD	UBC_HUMAN	Polyubiquitin-C	No expression data available	4v3lAD	UBC_HUMAN - UB2D2_HUMAN	-6.393	-9.68	26	35	74.2857	1	0.742857	0.063986	0.0475325	-0.303875
EBV	BARF1_EBV	3uezA	2ckjD	XDH_HUMAN	Xanthine dehydrogenase/oxidase	No expression data available	2ckjCD	XDH_HUMAN - XDH_HUMAN	-8.12	-24.29	52	103	50.4854	2	1.00971	0.946061	0.955246	-7.75659
EBV	BARF1_EBV	3uezA	2popD	XIAP_HUMAN	E3 ubiquitin-protein ligase XIAP	adrenal gland, appendix, breast, bronchus, cerebellum, cerebral cortex, cervix, uterine, colon, duodenum, endometrium 1, endometrium 2, epididymis, esophagus, fallopian tube, gallbladder, heart muscle, hippocampus, kidney, liver, lung, lymph node, nasopharynx, oral mucosa, pancreas, parathyroid gland, prostate, rectum, salivary gland, seminal vesicle, skin 1, skin 2, small intestine, smooth muscl…	2popBD	XIAP_HUMAN - XIAP_HUMAN	-5.418	-6.587	27	35	77.1429	1	0.771429	0.0254972	0.0196693	-0.106568
EBV	BARF1_EBV	3uezA	3a6pA	XPO5_HUMAN	Exportin-5	No expression data available	3a6pAC	XPO5_HUMAN - RAN_CANLF	-7.492	-16.586	55	86	63.9535	2	1.27907	0.877793	1.12276	-8.4117
EBV	BARF1_EBV	3uezA	4bc3B	XYLB_HUMAN	Xylulose kinase	No expression data available	4bc3AB	XYLB_HUMAN - XYLB_HUMAN	-5.52	-8.158	19	36	52.7778	1	0.527778	0.0343183	0.0181125	-0.0999807
EBV	BARF1_EBV	3uezA	3kysB	YAP1_HUMAN	Transcriptional coactivator YAP1	No expression data available	3kysAB	YAP1_HUMAN - TEAD1_HUMAN	-7.895	-29.765	54	89	60.6742	2	1.21348	0.96744	1.17397	-9.26851
EBV	BGLF5_EBV	2w45A	2g2iB	ABL1_HUMAN	Tyrosine-protein kinase ABL1	No expression data available	2g2iAB	ABL1_HUMAN - ABL1_HUMAN	-5.673	-10.356	23	36	63.8889	1	0.638889	0.406394	0.259641	-1.47294
EBV	BGLF5_EBV	2w45A	4a63B	ASPP2_HUMAN	Apoptosis-stimulating of p53 protein 2	No expression data available	4a63AB	ASPP2_HUMAN - P73_HUMAN	-7.467	-7.396	29	39	74.359	1	0.74359	0.0578263	0.042999	-0.321074
EBV	BGLF5_EBV	2w45A	6aw0B	CEAM3_HUMAN	Carcinoembryonic antigen-related cell adhesion molecule 3	appendix, bone marrow, colon, lung, lymph node, parathyroid gland, placenta, rectum, salivary gland, small intestine, spleen, stomach 1, thyroid gland, tonsil	6aw0AB	CEAM3_HUMAN - CEAM3_HUMAN	-5.027	-16.808	30	47	63.8298	1	0.638298	0.270215	0.172478	-0.867046
EBV	BGLF5_EBV	2w45A	5aerB	DRD2_HUMAN	D(2) dopamine receptor	No expression data available	5aerAB	DRD2_HUMAN - NCS1_RAT	-6.348	-8.619	49	65	75.3846	1.5	1.13077	0.640927	0.724741	-4.60065
EBV	BGLF5_EBV	2w45A	5jpoE	EF1D_HUMAN	Elongation factor 1-delta	No expression data available	5jpoBE	EF1D_HUMAN - EF1G_HUMAN	-5.092	-12.223	34	47	72.3404	1	0.723404	0.234077	0.169332	-0.862239
EBV	BGLF5_EBV	2w45A	5najC	ENAH_HUMAN	Protein enabled homolog	No expression data available	5najBC	ENAH_HUMAN - ENAH_HUMAN	-6.281	-4.73	26	41	63.4146	1	0.634146	0.329599	0.209014	-1.31282
EBV	BGLF5_EBV	2w45A	1u3qB	ESR2_HUMAN	Estrogen receptor beta	No expression data available	1u3qAB	ESR2_HUMAN - ESR2_HUMAN	-6.748	-7.931	25	28	89.2857	0.5	0.446429	0.209976	0.0937395	-0.632554
EBV	BGLF5_EBV	2w45A	5c3iJ	H31_HUMAN	Histone H3.1	No expression data available	5c3iJM	H31_HUMAN - ASF1A_HUMAN	-5.685	-3.594	29	41	70.7317	1	0.707317	0.162465	0.114914	-0.653288
EBV	BGLF5_EBV	2w45A	3p57J	MEF2A_HUMAN	Myocyte-specific enhancer factor 2A	adrenal gland, appendix, bone marrow, breast, bronchus, caudate, cerebellum, cerebral cortex, cervix, uterine, colon, duodenum, endometrium 1, endometrium 2, epididymis, esophagus, fallopian tube, gallbladder, heart muscle, hippocampus, kidney, lung, lymph node, nasopharynx, oral mucosa, ovary, pancreas, parathyroid gland, placenta, prostate, rectum, salivary gland, seminal vesicle, skeletal musc…	3p57JP	MEF2A_HUMAN - EP300_HUMAN	-6.333	-1.634	20	22	90.9091	0.5	0.454545	0	0	0
EBV	BGLF5_EBV	2w45A	4kipB	MK14_HUMAN	Mitogen-activated protein kinase 14	adrenal gland, appendix, bone marrow, breast, bronchus, cerebellum, cerebral cortex, cervix, uterine, colon, duodenum, endometrium 1, endometrium 2, epididymis, esophagus, fallopian tube, gallbladder, heart muscle, hippocampus, kidney, liver, lung, lymph node, nasopharynx, oral mucosa, ovary, pancreas, placenta, rectum, salivary gland, seminal vesicle, skeletal muscle, skin 1, skin 2, small intes…	4kipAB	MK14_HUMAN - MK14_HUMAN	-5.707	-5.703	24	29	82.7586	0.5	0.413793	0.00204098	0.000844544	-0.00481981
EBV	BGLF5_EBV	2w45A	5dpwA	MLP3C_HUMAN	Microtubule-associated proteins 1A/1B light chain 3C	No expression data available	5dpwAE	MLP3C_HUMAN - MLP3C_HUMAN	-6.827	-14.263	16	24	66.6667	0.5	0.333333	0.131615	0.0438717	-0.299512
EBV	BGLF5_EBV	2w45A	4fu4A	MMP13_HUMAN	Collagenase 3	No expression data available	4fu4AB	MMP13_HUMAN - MMP13_HUMAN	-6.943	-4.242	25	34	73.5294	1	0.735294	0.703574	0.517334	-3.59185
EBV	BGLF5_EBV	2w45A	4etoP	MYH9_HUMAN	Myosin-9	No expression data available	4etoBP	MYH9_HUMAN - S10A4_HUMAN	-5.741	-4.688	17	22	77.2727	0.5	0.386364	0.162465	0.0627706	-0.360366
EBV	BGLF5_EBV	2w45A	4jo7B	NUP54_HUMAN	Nucleoporin p54	adrenal gland, bone marrow, bronchus, caudate, cerebellum, cerebral cortex, colon, endometrium 2, epididymis, esophagus, fallopian tube, hippocampus, kidney, nasopharynx, ovary, pancreas, parathyroid gland, placenta, rectum, skin 2, spleen, stomach 1, stomach 2, testis, tonsil, urinary bladder, vagina	4jo7AB	NUP54_HUMAN - NUP58_HUMAN	-6.23	-16.496	42	66	63.6364	1.5	0.954545	0.375491	0.358423	-2.23298
EBV	BGLF5_EBV	2w45A	5ulyD	PCD15_HUMAN	Protocadherin-15	No expression data available	5ulyAD	PCD15_HUMAN - PCD15_HUMAN	-8.813	-5.183	35	39	89.7436	1	0.897436	0	0	0
EBV	BGLF5_EBV	2w45A	1qmvD	PRDX2_HUMAN	Peroxiredoxin-2	adrenal gland, appendix, bone marrow, breast, bronchus, caudate, cerebellum, cerebral cortex, cervix, uterine, colon, duodenum, endometrium 1, endometrium 2, epididymis, esophagus, fallopian tube, gallbladder, heart muscle, hippocampus, kidney, liver, lung, lymph node, nasopharynx, ovary, pancreas, parathyroid gland, placenta, prostate, rectum, salivary gland, seminal vesicle, skeletal muscle, sk…	1qmvAD	PRDX2_HUMAN - PRDX2_HUMAN	-5.403	-11.596	20	35	57.1429	1	0.571429	0.275531	0.157446	-0.850681
EBV	BGLF5_EBV	2w45A	5a0qY	PSB2_HUMAN	Proteasome subunit beta type-2	adrenal gland, appendix, bone marrow, breast, bronchus, caudate, cerebellum, cerebral cortex, cervix, uterine, colon, duodenum, endometrium 1, endometrium 2, epididymis, esophagus, fallopian tube, gallbladder, heart muscle, hippocampus, kidney, liver, lung, lymph node, nasopharynx, oral mucosa, pancreas, parathyroid gland, placenta, prostate, rectum, salivary gland, seminal vesicle, skeletal musc…	5a0qLY	PSB2_HUMAN - PSB5_HUMAN	-5.091	-6.935	25	27	92.5926	0.5	0.462963	0.288612	0.133616	-0.680242
EBV	BGLF5_EBV	2w45A	5ool5	RM37_HUMAN	39S ribosomal protein L37, mitochondrial	No expression data available	5ool5Y	RM37_HUMAN - RM47_HUMAN	-5.943	N/A	16	26	61.5385	0.5	0.307692	0	0	0
EBV	BGLF5_EBV	2w45A	4oyjJ	RNF31_HUMAN	E3 ubiquitin-protein ligase RNF31	adrenal gland, appendix, bone marrow, breast, bronchus, caudate, cerebellum, cerebral cortex, cervix, uterine, colon, duodenum, endometrium 1, endometrium 2, epididymis, esophagus, fallopian tube, gallbladder, heart muscle, hippocampus, kidney, liver, lung, lymph node, nasopharynx, oral mucosa, ovary, pancreas, placenta, prostate, rectum, salivary gland, seminal vesicle, skeletal muscle, skin 1, …	4oyjBJ	RNF31_HUMAN - RNF31_HUMAN	-5.242	-9.025	25	32	78.125	1	0.78125	0.441745	0.345113	-1.80908
EBV	BGLF5_EBV	2w45A	1sosF	SODC_HUMAN	Superoxide dismutase [Cu-Zn]	No expression data available	1sosEF	SODC_HUMAN - SODC_HUMAN	-5.394	-1.434	22	29	75.8621	0.5	0.37931	0	0	0
EBV	BGLF5_EBV	2w45A	6a3vQ	TNFL9_HUMAN	Tumor necrosis factor ligand superfamily member 9	No expression data available	6a3vMQ	TNFL9_HUMAN - TNFL9_HUMAN	-5.925	-10.104	23	33	69.697	1	0.69697	0.235982	0.164472	-0.974498
EBV	BHRF1_EBV	2xpxA	2xpxB	BAK_HUMAN	Bcl-2 homologous antagonist/killer	No expression data available	2xpxAB	BAK_HUMAN - EAR_EBVB9	-5.672	-6.558	58	58	100	1.5	1.5	0.990079	1.48512	-8.42359
EBV	BHRF1_EBV	2xpxA	3mqpB	APR_HUMAN	Phorbol-12-myristate-13-acetate-induced protein 1	No expression data available	3mqpAB	APR_HUMAN - B2LA1_HUMAN	-8.904	-19.62	55	59	93.2203	1.5	1.39831	0.975302	1.36377	-12.143
EBV	BHRF1_EBV	2xpxA	6cm9H	ARF1_HUMAN	ADP-ribosylation factor 1	No expression data available	6cm9GH	ARF1_HUMAN - AP1G1_MOUSE	-5.57	-11.113	26	39	66.6667	1	0.666667	0.552289	0.368192	-2.05083
EBV	BHRF1_EBV	2xpxA	3ab3B	ARHG1_HUMAN	Rho guanine nucleotide exchange factor 1	No expression data available	3ab3AB	ARHG1_HUMAN - GNA13_MOUSE	-6.384	-13.609	36	77	46.7532	1.5	0.701299	0.991965	0.695664	-4.44112
EBV	BHRF1_EBV	2xpxA	4cinC	B2CL1_HUMAN	Bcl-2-like protein 1	adrenal gland, appendix, bone marrow, breast, bronchus, caudate, cerebellum, cerebral cortex, colon, duodenum, endometrium 1, epididymis, esophagus, fallopian tube, gallbladder, kidney, liver, lung, lymph node, pancreas, rectum, salivary gland, skeletal muscle, small intestine, soft tissue 1, stomach 1, stomach 2, testis, thyroid gland, tonsil, urinary bladder	4cinAC	B2CL1_HUMAN - B2CL1_HUMAN	-11.549	-16.747	55	57	96.4912	1.5	1.44737	0.916274	1.32619	-15.3161
EBV	BHRF1_EBV	2xpxA	2v6qB	B2L11_HUMAN	Bcl-2-like protein 11	adrenal gland, appendix, bone marrow, breast, bronchus, caudate, cerebellum, cerebral cortex, cervix, uterine, colon, duodenum, endometrium 1, endometrium 2, epididymis, esophagus, fallopian tube, gallbladder, heart muscle, hippocampus, kidney, liver, lung, lymph node, nasopharynx, oral mucosa, ovary, pancreas, parathyroid gland, placenta, prostate, rectum, salivary gland, seminal vesicle, skelet…	2v6qAB	B2L11_HUMAN - EAR_EBVG	-7.781	-14.139	51	51	100	1.5	1.5	0.994137	1.49121	-11.6031
EBV	BHRF1_EBV	2xpxA	2vm6B	B2L11_HUMAN	Bcl-2-like protein 11	adrenal gland, appendix, bone marrow, breast, bronchus, caudate, cerebellum, cerebral cortex, cervix, uterine, colon, duodenum, endometrium 1, endometrium 2, epididymis, esophagus, fallopian tube, gallbladder, heart muscle, hippocampus, kidney, liver, lung, lymph node, nasopharynx, oral mucosa, ovary, pancreas, parathyroid gland, placenta, prostate, rectum, salivary gland, seminal vesicle, skelet…	2vm6AB	B2L11_HUMAN - B2LA1_HUMAN	-7.904	-22.954	57	62	91.9355	1.5	1.37903	0.99539	1.37267	-10.8496
EBV	BHRF1_EBV	2xpxA	2wh6B	B2L11_HUMAN	Bcl-2-like protein 11	adrenal gland, appendix, bone marrow, breast, bronchus, caudate, cerebellum, cerebral cortex, cervix, uterine, colon, duodenum, endometrium 1, endometrium 2, epididymis, esophagus, fallopian tube, gallbladder, heart muscle, hippocampus, kidney, liver, lung, lymph node, nasopharynx, oral mucosa, ovary, pancreas, parathyroid gland, placenta, prostate, rectum, salivary gland, seminal vesicle, skelet…	2wh6AB	B2L11_HUMAN - EAR_EBVA8	-7.184	-16.125	55	57	96.4912	1.5	1.44737	0.994569	1.43951	-10.3414
EBV	BHRF1_EBV	2xpxA	3kj0B	B2L11_HUMAN	Bcl-2-like protein 11	adrenal gland, appendix, bone marrow, breast, bronchus, caudate, cerebellum, cerebral cortex, cervix, uterine, colon, duodenum, endometrium 1, endometrium 2, epididymis, esophagus, fallopian tube, gallbladder, heart muscle, hippocampus, kidney, liver, lung, lymph node, nasopharynx, oral mucosa, ovary, pancreas, parathyroid gland, placenta, prostate, rectum, salivary gland, seminal vesicle, skelet…	3kj0AB	B2L11_HUMAN - MCL1_HUMAN	-9.655	-17.932	57	63	90.4762	1.5	1.35714	0.982746	1.33373	-12.8771
EBV	BHRF1_EBV	2xpxA	4a1uB	B2L11_HUMAN	Bcl-2-like protein 11	adrenal gland, appendix, bone marrow, breast, bronchus, caudate, cerebellum, cerebral cortex, cervix, uterine, colon, duodenum, endometrium 1, endometrium 2, epididymis, esophagus, fallopian tube, gallbladder, heart muscle, hippocampus, kidney, liver, lung, lymph node, nasopharynx, oral mucosa, ovary, pancreas, parathyroid gland, placenta, prostate, rectum, salivary gland, seminal vesicle, skelet…	4a1uAB	B2L11_HUMAN - B2CL1_HUMAN	-7.518	-17.783	55	71	77.4648	1.5	1.16197	0.96557	1.12197	-8.43494
EBV	BHRF1_EBV	2xpxA	4b4sB	B2L11_HUMAN	Bcl-2-like protein 11	adrenal gland, appendix, bone marrow, breast, bronchus, caudate, cerebellum, cerebral cortex, cervix, uterine, colon, duodenum, endometrium 1, endometrium 2, epididymis, esophagus, fallopian tube, gallbladder, heart muscle, hippocampus, kidney, liver, lung, lymph node, nasopharynx, oral mucosa, ovary, pancreas, parathyroid gland, placenta, prostate, rectum, salivary gland, seminal vesicle, skelet…	4b4sAB	B2L11_HUMAN - B2L10_HUMAN	-8.016	-17.759	57	66	86.3636	1.5	1.29545	0.979899	1.26941	-10.1756
EBV	BHRF1_EBV	2xpxA	4uf3B	B2L11_HUMAN	Bcl-2-like protein 11	adrenal gland, appendix, bone marrow, breast, bronchus, caudate, cerebellum, cerebral cortex, cervix, uterine, colon, duodenum, endometrium 1, endometrium 2, epididymis, esophagus, fallopian tube, gallbladder, heart muscle, hippocampus, kidney, liver, lung, lymph node, nasopharynx, oral mucosa, ovary, pancreas, parathyroid gland, placenta, prostate, rectum, salivary gland, seminal vesicle, skelet…	4uf3AB	B2L11_HUMAN - DPV22_DPV83	-7.635	-16.704	53	55	96.3636	1.5	1.44545	0.994122	1.43696	-10.9712
EBV	BHRF1_EBV	2xpxA	4yj4B	B2L11_HUMAN	Bcl-2-like protein 11	adrenal gland, appendix, bone marrow, breast, bronchus, caudate, cerebellum, cerebral cortex, cervix, uterine, colon, duodenum, endometrium 1, endometrium 2, epididymis, esophagus, fallopian tube, gallbladder, heart muscle, hippocampus, kidney, liver, lung, lymph node, nasopharynx, oral mucosa, ovary, pancreas, parathyroid gland, placenta, prostate, rectum, salivary gland, seminal vesicle, skelet…	4yj4AB	B2L11_HUMAN - B2CL1_MOUSE	-5.546	-19.689	54	58	93.1034	1.5	1.39655	0.954625	1.33318	-7.39384
EBV	BHRF1_EBV	2xpxA	5wosB	B2L11_HUMAN	Bcl-2-like protein 11	adrenal gland, appendix, bone marrow, breast, bronchus, caudate, cerebellum, cerebral cortex, cervix, uterine, colon, duodenum, endometrium 1, endometrium 2, epididymis, esophagus, fallopian tube, gallbladder, heart muscle, hippocampus, kidney, liver, lung, lymph node, nasopharynx, oral mucosa, ovary, pancreas, parathyroid gland, placenta, prostate, rectum, salivary gland, seminal vesicle, skelet…	5wosAB	B2L11_HUMAN - ARBH_CNPV	-7.741	-15.555	55	56	98.2143	1.5	1.47321	0.981341	1.44573	-11.1914
EBV	BHRF1_EBV	2xpxA	2lp8B	BAK_HUMAN	Bcl-2 homologous antagonist/killer	No expression data available	2lp8AB	BAK_HUMAN - B2CL1_HUMAN	-7.027	-3.652	46	50	92	1.5	1.38	0.922092	1.27249	-8.94176
EBV	BHRF1_EBV	2xpxA	3i1hB	BAK_HUMAN	Bcl-2 homologous antagonist/killer	No expression data available	3i1hAB	BAK_HUMAN - B2LA1_HUMAN	-5.983	-14.116	47	51	92.1569	1.5	1.38235	0.99243	1.37189	-8.20801
EBV	BHRF1_EBV	2xpxA	3qbrB	BAK_HUMAN	Bcl-2 homologous antagonist/killer	No expression data available	3qbrAB	BAK_HUMAN - Q5BWX6_SCHJA	-15.441	-19.987	62	64	96.875	1.5	1.45312	0.951577	1.38276	-21.3512
EBV	BHRF1_EBV	2xpxA	4d2lB	BAK_HUMAN	Bcl-2 homologous antagonist/killer	No expression data available	4d2lAB	BAK_HUMAN - F1_VACCA	-14.904	-17.535	51	51	100	1.5	1.5	0.982972	1.47446	-21.9753
EBV	BHRF1_EBV	2xpxA	4uf1B	BAK_HUMAN	Bcl-2 homologous antagonist/killer	No expression data available	4uf1AB	BAK_HUMAN - DPV22_DPV83	-11.698	-18.968	50	53	94.3396	1.5	1.41509	0.998157	1.41249	-16.5233
EBV	BHRF1_EBV	2xpxA	5ajkB	BAK_HUMAN	Bcl-2 homologous antagonist/killer	No expression data available	5ajkAB	BAK_HUMAN - ARBH_VAR67	-9.781	-14.379	53	54	98.1481	1.5	1.47222	0.9941	1.46354	-14.3148
EBV	BHRF1_EBV	2xpxA	5fmkB	BAK_HUMAN	Bcl-2 homologous antagonist/killer	No expression data available	5fmkAB	BAK_HUMAN - B2CL1_HUMAN	-6.611	-28.538	71	80	88.75	2	1.775	0.976406	1.73312	-11.4577
EBV	BHRF1_EBV	2xpxA	3pk1B	BAX_HUMAN	Apoptosis regulator BAX	adrenal gland, appendix, bone marrow, breast, bronchus, caudate, cerebellum, cerebral cortex, cervix, uterine, colon, duodenum, endometrium 1, endometrium 2, epididymis, esophagus, fallopian tube, gallbladder, heart muscle, hippocampus, kidney, liver, lung, lymph node, nasopharynx, oral mucosa, ovary, pancreas, parathyroid gland, placenta, prostate, rectum, salivary gland, seminal vesicle, skelet…	3pk1AB	BAX_HUMAN - MCL1_HUMAN	-12.116	-17.23	58	62	93.5484	1.5	1.40323	0.841799	1.18123	-14.3118
EBV	BHRF1_EBV	2xpxA	3pl7C	BAX_HUMAN	Apoptosis regulator BAX	adrenal gland, appendix, bone marrow, breast, bronchus, caudate, cerebellum, cerebral cortex, cervix, uterine, colon, duodenum, endometrium 1, endometrium 2, epididymis, esophagus, fallopian tube, gallbladder, heart muscle, hippocampus, kidney, liver, lung, lymph node, nasopharynx, oral mucosa, ovary, pancreas, parathyroid gland, placenta, prostate, rectum, salivary gland, seminal vesicle, skelet…	3pl7AC	BAX_HUMAN - B2CL1_HUMAN	-6.641	-16.535	56	59	94.9153	1.5	1.42373	0.95355	1.3576	-9.0158
EBV	BHRF1_EBV	2xpxA	4bd6C	BAX_HUMAN	Apoptosis regulator BAX	adrenal gland, appendix, bone marrow, breast, bronchus, caudate, cerebellum, cerebral cortex, cervix, uterine, colon, duodenum, endometrium 1, endometrium 2, epididymis, esophagus, fallopian tube, gallbladder, heart muscle, hippocampus, kidney, liver, lung, lymph node, nasopharynx, oral mucosa, ovary, pancreas, parathyroid gland, placenta, prostate, rectum, salivary gland, seminal vesicle, skelet…	4bd6AC	BAX_HUMAN - BAX_HUMAN	-8.896	-17.529	49	51	96.0784	1.5	1.44118	0.983177	1.41693	-12.605
EBV	BHRF1_EBV	2xpxA	4bpkC	BBC3_HUMAN	Bcl-2-binding component 3	adrenal gland, appendix, bone marrow, breast, bronchus, cerebellum, cerebral cortex, cervix, uterine, colon, duodenum, endometrium 1, endometrium 2, epididymis, esophagus, fallopian tube, gallbladder, heart muscle, hippocampus, lung, lymph node, nasopharynx, oral mucosa, ovary, pancreas, placenta, rectum, salivary gland, skeletal muscle, skin 1, skin 2, small intestine, smooth muscle, soft tissue…	4bpkAC	BBC3_HUMAN - B2CL1_HUMAN	-11.083	-17.069	57	59	96.6102	1.5	1.44915	0.9081	1.31598	-14.585
EBV	BHRF1_EBV	2xpxA	4hnjC	BBC3_HUMAN	Bcl-2-binding component 3	adrenal gland, appendix, bone marrow, breast, bronchus, cerebellum, cerebral cortex, cervix, uterine, colon, duodenum, endometrium 1, endometrium 2, epididymis, esophagus, fallopian tube, gallbladder, heart muscle, hippocampus, lung, lymph node, nasopharynx, oral mucosa, ovary, pancreas, placenta, rectum, salivary gland, skeletal muscle, skin 1, skin 2, small intestine, smooth muscle, soft tissue…	4hnjAC	BBC3_HUMAN - B2CL1_HUMAN	-14.902	-19.614	49	51	96.0784	1.5	1.44118	0.882153	1.27134	-18.9455
EBV	BHRF1_EBV	2xpxA	5uulB	BBC3_HUMAN	Bcl-2-binding component 3	adrenal gland, appendix, bone marrow, breast, bronchus, cerebellum, cerebral cortex, cervix, uterine, colon, duodenum, endometrium 1, endometrium 2, epididymis, esophagus, fallopian tube, gallbladder, heart muscle, hippocampus, lung, lymph node, nasopharynx, oral mucosa, ovary, pancreas, placenta, rectum, salivary gland, skeletal muscle, skin 1, skin 2, small intestine, smooth muscle, soft tissue…	5uulAB	BBC3_HUMAN - B2LA1_HUMAN	-8.731	-21.51	54	59	91.5254	1.5	1.37288	0.945051	1.29744	-11.328
EBV	BHRF1_EBV	2xpxA	2ponA	BECN1_HUMAN	Beclin-1	No expression data available	2ponAB	BECN1_HUMAN - B2CL1_HUMAN	-5.231	-13.514	69	72	95.8333	1.5	1.4375	0.728055	1.04658	-5.47465
EBV	BHRF1_EBV	2xpxA	5vauE	BECN1_HUMAN	Beclin-1	No expression data available	5vauAE	BECN1_HUMAN - BCL2_HUMAN	-8.098	-17.845	55	60	91.6667	1.5	1.375	0.71942	0.989203	-8.01056
EBV	BHRF1_EBV	2xpxA	1zy3B	BID_HUMAN	BH3-interacting domain death agonist	No expression data available	1zy3AB	BID_HUMAN - B2CL2_HUMAN	-6.259	-6.591	51	64	79.6875	1.5	1.19531	0.0333801	0.0398996	-0.249732
EBV	BHRF1_EBV	2xpxA	2kbwB	BID_HUMAN	BH3-interacting domain death agonist	No expression data available	2kbwAB	BID_HUMAN - MCL1_HUMAN	-8.015	-10.281	60	67	89.5522	1.5	1.34328	0.997308	1.33967	-10.7374
EBV	BHRF1_EBV	2xpxA	2m5bB	BID_HUMAN	BH3-interacting domain death agonist	No expression data available	2m5bAB	BID_HUMAN - BAK_HUMAN	-6.198	-14.082	46	51	90.1961	1.5	1.35294	0.987604	1.33617	-8.28159
EBV	BHRF1_EBV	2xpxA	4qveB	BID_HUMAN	BH3-interacting domain death agonist	No expression data available	4qveAB	BID_HUMAN - B2CL1_HUMAN	-7.032	-25.8	54	61	88.5246	1.5	1.32787	0.995645	1.32209	-9.29691
EBV	BHRF1_EBV	2xpxA	4zeqB	BID_HUMAN	BH3-interacting domain death agonist	No expression data available	4zeqAB	BID_HUMAN - B2LA1_HUMAN	-6.744	-20.456	58	60	96.6667	1.5	1.45	0.975	1.41375	-9.53433
EBV	BHRF1_EBV	2xpxA	5ajjB	BID_HUMAN	BH3-interacting domain death agonist	No expression data available	5ajjAB	BID_HUMAN - ARBH_VAR67	-8.576	-18.75	68	69	98.5507	1.5	1.47826	0.995279	1.47128	-12.6177
EBV	BHRF1_EBV	2xpxA	5c3fB	BID_HUMAN	BH3-interacting domain death agonist	No expression data available	5c3fAB	BID_HUMAN - MCL1_HUMAN	-6.9	-19.083	45	48	93.75	1	0.9375	0.991494	0.929526	-6.41373
EBV	BHRF1_EBV	2xpxA	1lx5A	BMP7_HUMAN	Bone morphogenetic protein 7	No expression data available	1lx5AB	BMP7_HUMAN - AVR2A_MOUSE	-5.877	-12.094	26	39	66.6667	1	0.666667	0.730146	0.486764	-2.86071
EBV	BHRF1_EBV	2xpxA	5imyD	CD59_HUMAN	CD59 glycoprotein	No expression data available	5imyAD	CD59_HUMAN - B2YGA4_GARVA	-5.317	-6.602	23	40	57.5	1	0.575	0.273113	0.15704	-0.834981
EBV	BHRF1_EBV	2xpxA	5lcwR	CDC20_HUMAN	Cell division cycle protein 20 homolog	No expression data available	5lcwAR	CDC20_HUMAN - APC1_HUMAN	-5.423	-7.096	22	31	70.9677	1	0.709677	0.410614	0.291403	-1.58028
EBV	BHRF1_EBV	2xpxA	4ui9H	CDC27_HUMAN	Cell division cycle protein 27 homolog	No expression data available	4ui9HK	CDC27_HUMAN - CDC16_HUMAN	-5.683	-14.75	41	62	66.129	1.5	0.991935	0.637702	0.632559	-3.59483
EBV	BHRF1_EBV	2xpxA	2w96B	CDK4_HUMAN	Cyclin-dependent kinase 4	No expression data available	2w96AB	CDK4_HUMAN - CCND1_HUMAN	-5.832	-19.507	35	60	58.3333	1.5	0.875	0.972667	0.851084	-4.96352
EBV	BHRF1_EBV	2xpxA	4au8B	CDK5_HUMAN	Cyclin-dependent-like kinase 5	No expression data available	4au8AB	CDK5_HUMAN - CDK5_HUMAN	-5.425	-13.011	26	32	81.25	1	0.8125	0.826365	0.671422	-3.64246
EBV	BHRF1_EBV	2xpxA	4ihbA	DYSF_HUMAN	Dysferlin	No expression data available	4ihbAC	DYSF_HUMAN - DYSF_HUMAN	-5.412	-5.46	24	27	88.8889	0.5	0.444444	0.101058	0.0449147	-0.243078
EBV	BHRF1_EBV	2xpxA	3kulA	EPHA8_HUMAN	Ephrin type-A receptor 8	No expression data available	3kulAB	EPHA8_HUMAN - EPHA8_HUMAN	-8.093	-6.115	17	27	62.963	0.5	0.314815	0.162465	0.0511464	-0.413928
EBV	BHRF1_EBV	2xpxA	6d6qI	EXOS1_HUMAN	Exosome complex component CSL4	adrenal gland, appendix, bone marrow, breast, bronchus, caudate, cerebellum, cerebral cortex, cervix, uterine, colon, duodenum, endometrium 1, endometrium 2, epididymis, esophagus, fallopian tube, gallbladder, heart muscle, hippocampus, kidney, lung, lymph node, nasopharynx, oral mucosa, pancreas, placenta, prostate, rectum, salivary gland, seminal vesicle, skeletal muscle, skin 1, skin 2, small …	6d6qFI	EXOS1_HUMAN - EXOS6_HUMAN	-5.31	-11.721	30	50	60	1.5	0.9	0.838684	0.754816	-4.00807
EBV	BHRF1_EBV	2xpxA	1ek6B	GALE_HUMAN	UDP-glucose 4-epimerase	adrenal gland, appendix, bone marrow, breast, bronchus, caudate, cerebellum, cerebral cortex, cervix, uterine, colon, duodenum, endometrium 1, endometrium 2, epididymis, esophagus, fallopian tube, gallbladder, heart muscle, hippocampus, kidney, liver, lung, lymph node, nasopharynx, oral mucosa, ovary, pancreas, parathyroid gland, placenta, prostate, rectum, salivary gland, seminal vesicle, skelet…	1ek6AB	GALE_HUMAN - GALE_HUMAN	-7.13	-18.457	38	52	73.0769	1.5	1.09615	0.998458	1.09446	-7.80352
EBV	BHRF1_EBV	2xpxA	1yagG	GELS_HUMAN	Gelsolin	No expression data available	1yagAG	GELS_HUMAN - ACT_YEAST	-6.984	-23.395	37	45	82.2222	1	0.822222	0.494723	0.406772	-2.8409
EBV	BHRF1_EBV	2xpxA	4c2aB	GP1BA_HUMAN	Platelet glycoprotein Ib alpha chain	No expression data available	4c2aAB	GP1BA_HUMAN - VWF_HUMAN	-5.746	-12.067	37	59	62.7119	1.5	0.940678	0.562634	0.529257	-3.04111
EBV	BHRF1_EBV	2xpxA	5wvoD	H31_HUMAN	Histone H3.1	No expression data available	5wvoCD	H31_HUMAN - DNMT1_HUMAN	-5.974	-14.993	32	52	61.5385	1.5	0.923077	0.937898	0.865752	-5.172
EBV	BHRF1_EBV	2xpxA	5c6hB	HUWE1_HUMAN	E3 ubiquitin-protein ligase HUWE1	adrenal gland, appendix, bone marrow, breast, bronchus, caudate, cerebellum, cerebral cortex, cervix, uterine, colon, duodenum, endometrium 1, endometrium 2, epididymis, esophagus, fallopian tube, gallbladder, heart muscle, hippocampus, kidney, liver, lung, lymph node, nasopharynx, oral mucosa, ovary, pancreas, parathyroid gland, placenta, prostate, rectum, salivary gland, seminal vesicle, skelet…	5c6hAB	HUWE1_HUMAN - MCL1_HUMAN	-7.689	-22.844	60	64	93.75	1.5	1.40625	0.98226	1.3813	-10.6208
EBV	BHRF1_EBV	2xpxA	1ykbF	IL22_HUMAN	Interleukin-22	No expression data available	1ykbAF	IL22_HUMAN - IL22_HUMAN	-5.313	-3.704	20	23	86.9565	0.5	0.434783	0.162465	0.070637	-0.375294
EBV	BHRF1_EBV	2xpxA	1jcoB	INS_HUMAN	Insulin	No expression data available	1jcoAB	INS_HUMAN - INS_HUMAN	-6.872	-8.03	15	21	71.4286	0.5	0.357143	0.378372	0.135133	-0.928634
EBV	BHRF1_EBV	2xpxA	2k9rB	INS_HUMAN	Insulin	No expression data available	2k9rAB	INS_HUMAN - INS_HUMAN	-6.3	-7.885	16	21	76.1905	0.5	0.380952	0.265027	0.100963	-0.636066
EBV	BHRF1_EBV	2xpxA	2vk0A	INS_HUMAN	Insulin	No expression data available	2vk0AB	INS_HUMAN - INS_HUMAN	-6.036	-10.672	24	28	85.7143	0.5	0.428571	0.840382	0.360164	-2.17395
EBV	BHRF1_EBV	2xpxA	3zs2G	INS_HUMAN	Insulin	No expression data available	3zs2GH	INS_HUMAN - INS_HUMAN	-8.291	-6.973	23	23	100	0.5	0.5	0.162465	0.0812325	-0.673499
EBV	BHRF1_EBV	2xpxA	4iuzA	INS_HUMAN	Insulin	No expression data available	4iuzAB	INS_HUMAN - INS_HUMAN	-6.442	-15.573	23	30	76.6667	1	0.766667	0.766418	0.587587	-3.78524
EBV	BHRF1_EBV	2xpxA	5boqE	INS_HUMAN	Insulin	No expression data available	5boqEF	INS_HUMAN - INS_HUMAN	-7.136	-11.059	21	25	84	0.5	0.42	0.805484	0.338303	-2.41413
EBV	BHRF1_EBV	2xpxA	2i2rE	KCIP1_HUMAN	Kv channel-interacting protein 1	No expression data available	2i2rEP	KCIP1_HUMAN - KCIP1_HUMAN	-7.099	-7.275	19	27	70.3704	0.5	0.351852	0	0	0
EBV	BHRF1_EBV	2xpxA	4hxiA	KLHL3_HUMAN	Kelch-like protein 3	adrenal gland, appendix, bronchus, cerebellum, colon, duodenum, epididymis, gallbladder, heart muscle, kidney, liver, lung, oral mucosa, pancreas, placenta, rectum, salivary gland, seminal vesicle, skeletal muscle, skin 1, skin 2, small intestine, smooth muscle, stomach 1, stomach 2, testis, tonsil	4hxiAB	KLHL3_HUMAN - CUL3_HUMAN	-5.517	-14.331	46	51	90.1961	1.5	1.35294	0.970236	1.31267	-7.24201
EBV	BHRF1_EBV	2xpxA	4rwtD	LMOD2_HUMAN	Leiomodin-2	No expression data available	4rwtBD	LMOD2_HUMAN - ACT1_DROME	-12.49	-10.566	62	115	53.913	2	1.07826	0.749888	0.808575	-10.0991
EBV	BHRF1_EBV	2xpxA	2onlC	MAPK2_HUMAN	MAP kinase-activated protein kinase 2	adrenal gland, appendix, breast, caudate, cerebellum, cerebral cortex, cervix, uterine, colon, duodenum, endometrium 1, endometrium 2, epididymis, esophagus, fallopian tube, gallbladder, heart muscle, hippocampus, kidney, liver, lung, nasopharynx, oral mucosa, ovary, pancreas, parathyroid gland, placenta, prostate, rectum, salivary gland, seminal vesicle, skin 1, skin 2, small intestine, soft tis…	2onlAC	MAPK2_HUMAN - MK14_HUMAN	-6.291	-13.321	47	94	50	2	1	0.977519	0.977519	-6.14957
EBV	BHRF1_EBV	2xpxA	3mk8B	MCL1_HUMAN	Induced myeloid leukemia cell differentiation protein Mcl-1	adrenal gland, appendix, bone marrow, breast, bronchus, caudate, cerebellum, cerebral cortex, cervix, uterine, colon, duodenum, endometrium 1, endometrium 2, epididymis, esophagus, fallopian tube, gallbladder, heart muscle, hippocampus, kidney, liver, lung, lymph node, nasopharynx, oral mucosa, ovary, pancreas, parathyroid gland, placenta, prostate, rectum, salivary gland, seminal vesicle, skelet…	3mk8AB	MCL1_HUMAN - MCL1_HUMAN	-10.169	-10.44	51	55	92.7273	1.5	1.39091	0.885695	1.23192	-12.5274
EBV	BHRF1_EBV	2xpxA	4oq5F	MCL1_HUMAN	Induced myeloid leukemia cell differentiation protein Mcl-1	adrenal gland, appendix, bone marrow, breast, bronchus, caudate, cerebellum, cerebral cortex, cervix, uterine, colon, duodenum, endometrium 1, endometrium 2, epididymis, esophagus, fallopian tube, gallbladder, heart muscle, hippocampus, kidney, liver, lung, lymph node, nasopharynx, oral mucosa, ovary, pancreas, parathyroid gland, placenta, prostate, rectum, salivary gland, seminal vesicle, skelet…	4oq5AF	MCL1_HUMAN - MCL1_HUMAN	-5.14	-8.189	40	42	95.2381	1	0.952381	0	0	0
EBV	BHRF1_EBV	2xpxA	6bw2A	MCL1_HUMAN	Induced myeloid leukemia cell differentiation protein Mcl-1	adrenal gland, appendix, bone marrow, breast, bronchus, caudate, cerebellum, cerebral cortex, cervix, uterine, colon, duodenum, endometrium 1, endometrium 2, epididymis, esophagus, fallopian tube, gallbladder, heart muscle, hippocampus, kidney, liver, lung, lymph node, nasopharynx, oral mucosa, ovary, pancreas, parathyroid gland, placenta, prostate, rectum, salivary gland, seminal vesicle, skelet…	6bw2AB	MCL1_HUMAN - MCL1_HUMAN	-5.652	-4.133	21	24	87.5	0.5	0.4375	0	0	0
EBV	BHRF1_EBV	2xpxA	4zfiB	MDM2_HUMAN	E3 ubiquitin-protein ligase Mdm2	No expression data available	4zfiBC	MDM2_HUMAN - MDM2_HUMAN	-5.959	-5.988	20	30	66.6667	1	0.666667	0.00406904	0.00271269	-0.0161649
EBV	BHRF1_EBV	2xpxA	4k30B	NAGS_HUMAN	N-acetylglutamate synthase, mitochondrial	No expression data available	4k30AB	NAGS_HUMAN - NAGS_HUMAN	-5.539	-13.525	29	37	78.3784	1	0.783784	0.69262	0.542865	-3.00693
EBV	BHRF1_EBV	2xpxA	5xtbQ	NDUS2_HUMAN	NADH dehydrogenase [ubiquinone] iron-sulfur protein 2, mitochondrial	No expression data available	5xtbCQ	NDUS2_HUMAN - NDUS7_HUMAN	-5.183	-18.545	40	69	57.971	1.5	0.869565	0.991265	0.86197	-4.46759
EBV	BHRF1_EBV	2xpxA	5usrA	NFS1_HUMAN	Cysteine desulfurase, mitochondrial	No expression data available	5usrAH	NFS1_HUMAN - LYRM4_HUMAN	-6.266	-6.73	20	20	100	0.5	0.5	0.209159	0.10458	-0.655296
EBV	BHRF1_EBV	2xpxA	4gv7D	PARP1_HUMAN	Poly [ADP-ribose] polymerase 1	No expression data available	4gv7BD	PARP1_HUMAN - PARP1_HUMAN	-5.957	-8.733	24	45	53.3333	1	0.533333	0	0	0
EBV	BHRF1_EBV	2xpxA	3ituD	PDE2A_HUMAN	cGMP-dependent 3',5'-cyclic phosphodiesterase	No expression data available	3ituCD	PDE2A_HUMAN - PDE2A_HUMAN	-5.667	-8.613	27	50	54	1.5	0.81	0.104772	0.0848657	-0.480934
EBV	BHRF1_EBV	2xpxA	3f8uA	PDIA3_HUMAN	Protein disulfide-isomerase A3	No expression data available	3f8uAB	PDIA3_HUMAN - TPSN_HUMAN	-6.7	-16.198	24	43	55.814	1	0.55814	0.945847	0.527915	-3.53703
EBV	BHRF1_EBV	2xpxA	1yxmB	PECR_HUMAN	Peroxisomal trans-2-enoyl-CoA reductase	No expression data available	1yxmAB	PECR_HUMAN - PECR_HUMAN	-5.039	-28.255	50	76	65.7895	1.5	0.986842	0.999969	0.986812	-4.97255
EBV	BHRF1_EBV	2xpxA	6avoa	PSB4_HUMAN	Proteasome subunit beta type-4	adrenal gland, appendix, bone marrow, breast, bronchus, caudate, cerebellum, cerebral cortex, colon, duodenum, endometrium 1, endometrium 2, epididymis, esophagus, fallopian tube, heart muscle, hippocampus, kidney, liver, lung, lymph node, nasopharynx, oral mucosa, ovary, pancreas, placenta, prostate, rectum, skin 1, skin 2, small intestine, soft tissue 1, soft tissue 2, spleen, stomach 1, stomac…	6avoBa	PSB4_HUMAN - PSB10_HUMAN	-6.637	-7.492	24	32	75	1	0.75	0.326592	0.244944	-1.62569
EBV	BHRF1_EBV	2xpxA	6avoC	PSB8_HUMAN	Proteasome subunit beta type-8	No expression data available	6avoCT	PSB8_HUMAN - PSB2_HUMAN	-5.716	-9.149	24	30	80	1	0.8	0.250782	0.200626	-1.14678
EBV	BHRF1_EBV	2xpxA	6g5hf	RS27A_HUMAN	Ubiquitin-40S ribosomal protein S27a	No expression data available	6g5hMf	RS27A_HUMAN - RS12_HUMAN	-7.492	-7.48	28	30	93.3333	1	0.933333	0.514418	0.480123	-3.59708
EBV	BHRF1_EBV	2xpxA	2aclC	RXRA_HUMAN	Retinoic acid receptor RXR-alpha	No expression data available	2aclCG	RXRA_HUMAN - RXRA_HUMAN	-5.833	-12.165	24	36	66.6667	1	0.666667	0.162465	0.10831	-0.631772
EBV	BHRF1_EBV	2xpxA	4f7bE	SCRB2_HUMAN	Lysosome membrane protein 2	No expression data available	4f7bBE	SCRB2_HUMAN - SCRB2_HUMAN	-9.702	-9.356	29	33	87.8788	1	0.878788	0.0575731	0.0505945	-0.490868
EBV	BHRF1_EBV	2xpxA	2lehB	SMN_HUMAN	Survival motor neuron protein	No expression data available	2lehAB	SMN_HUMAN - GEMI2_HUMAN	-6.644	-8.961	35	51	68.6275	1.5	1.02941	0.162465	0.167243	-1.11117
EBV	BHRF1_EBV	2xpxA	2c9wA	SOCS2_HUMAN	Suppressor of cytokine signaling 2	adrenal gland, appendix, bone marrow, breast, bronchus, caudate, cerebellum, cerebral cortex, cervix, uterine, colon, duodenum, endometrium 1, endometrium 2, epididymis, esophagus, fallopian tube, gallbladder, heart muscle, hippocampus, kidney, liver, lung, lymph node, nasopharynx, oral mucosa, ovary, pancreas, parathyroid gland, placenta, prostate, rectum, salivary gland, seminal vesicle, skelet…	2c9wAC	SOCS2_HUMAN - ELOC_HUMAN	-5.808	-23.463	35	40	87.5	1	0.875	0.535765	0.468795	-2.72276
EBV	BHRF1_EBV	2xpxA	4jghA	SOCS2_HUMAN	Suppressor of cytokine signaling 2	adrenal gland, appendix, bone marrow, breast, bronchus, caudate, cerebellum, cerebral cortex, cervix, uterine, colon, duodenum, endometrium 1, endometrium 2, epididymis, esophagus, fallopian tube, gallbladder, heart muscle, hippocampus, kidney, liver, lung, lymph node, nasopharynx, oral mucosa, ovary, pancreas, parathyroid gland, placenta, prostate, rectum, salivary gland, seminal vesicle, skelet…	4jghAC	SOCS2_HUMAN - ELOC_MOUSE	-7.943	-21.747	32	41	78.0488	1	0.780488	0.972909	0.759344	-6.03147
EBV	BHRF1_EBV	2xpxA	2jxcB	STON2_HUMAN	Stonin-2	No expression data available	2jxcAB	STON2_HUMAN - EPS15_HUMAN	-5.008	-9.858	43	53	81.1321	1.5	1.21698	0.86697	1.05509	-5.28387
EBV	BHRF1_EBV	2xpxA	4z9vC	TCTP_HUMAN	Translationally-controlled tumor protein	adrenal gland, appendix, bone marrow, breast, bronchus, cerebellum, cerebral cortex, cervix, uterine, colon, duodenum, endometrium 1, endometrium 2, epididymis, esophagus, fallopian tube, gallbladder, hippocampus, kidney, lung, lymph node, nasopharynx, oral mucosa, pancreas, placenta, prostate, rectum, salivary gland, seminal vesicle, skeletal muscle, skin 1, skin 2, small intestine, soft tissue …	4z9vAC	TCTP_HUMAN - B2CL1_HUMAN	-5.987	-18.385	36	47	76.5957	1	0.765957	0.507444	0.388681	-2.32703
EBV	BHRF1_EBV	2xpxA	5jhqC	TNKS1_HUMAN	Tankyrase-1	adrenal gland, appendix, bone marrow, breast, bronchus, cerebellum, cerebral cortex, cervix, uterine, colon, duodenum, endometrium 1, endometrium 2, epididymis, esophagus, fallopian tube, gallbladder, heart muscle, hippocampus, kidney, liver, lung, lymph node, nasopharynx, oral mucosa, ovary, pancreas, parathyroid gland, placenta, prostate, rectum, salivary gland, seminal vesicle, skeletal muscle…	5jhqAC	TNKS1_HUMAN - TNKS1_HUMAN	-5.737	-7.056	21	22	95.4545	0.5	0.477273	0.24865	0.118674	-0.680831
EBV	BHRF1_EBV	2xpxA	3twqB	TNKS2_HUMAN	Tankyrase-2	No expression data available	3twqAB	TNKS2_HUMAN - TNKS2_HUMAN	-9.407	-21.733	37	56	66.0714	1.5	0.991071	0.0753579	0.0746851	-0.702562
EBV	BHRF1_EBV	2xpxA	2bjnB	TPC6B_HUMAN	Trafficking protein particle complex subunit 6B	No expression data available	2bjnAB	TPC6B_HUMAN - TPC6B_HUMAN	-8.172	-23.898	45	46	97.8261	1	0.978261	0.444247	0.434589	-3.55146
EBV	BHRF1_EBV	2xpxA	2c0jA	TPPC3_HUMAN	Trafficking protein particle complex subunit 3	adrenal gland, appendix, breast, bronchus, caudate, cerebellum, cerebral cortex, cervix, uterine, colon, duodenum, endometrium 1, endometrium 2, epididymis, esophagus, fallopian tube, gallbladder, heart muscle, hippocampus, kidney, liver, lung, lymph node, nasopharynx, oral mucosa, pancreas, parathyroid gland, placenta, prostate, rectum, salivary gland, seminal vesicle, skin 1, skin 2, small inte…	2c0jAB	TPPC3_HUMAN - TPC6A_HUMAN	-7.263	-23.806	43	51	84.3137	1.5	1.26471	0.986976	1.24823	-9.06592
EBV	BHRF1_EBV	2xpxA	4i9xD	TR10B_HUMAN	Tumor necrosis factor receptor superfamily member 10B	adrenal gland, appendix, bone marrow, breast, bronchus, caudate, cerebellum, cerebral cortex, cervix, uterine, colon, duodenum, endometrium 1, endometrium 2, epididymis, esophagus, fallopian tube, gallbladder, heart muscle, hippocampus, kidney, liver, lung, lymph node, nasopharynx, oral mucosa, ovary, pancreas, parathyroid gland, placenta, prostate, rectum, salivary gland, seminal vesicle, skelet…	4i9xAD	TR10B_HUMAN - UL141_HCMVM	-5.412	-16.971	41	70	58.5714	1.5	0.878571	0.628728	0.552382	-2.98949
EBV	BHRF1_EBV	2xpxA	5eyaG	TRI25_HUMAN	E3 ubiquitin/ISG15 ligase TRIM25	adrenal gland, appendix, bone marrow, breast, bronchus, caudate, cerebellum, cerebral cortex, colon, duodenum, endometrium 1, endometrium 2, epididymis, esophagus, fallopian tube, gallbladder, hippocampus, kidney, lung, lymph node, nasopharynx, oral mucosa, ovary, pancreas, parathyroid gland, placenta, prostate, rectum, salivary gland, skin 1, skin 2, small intestine, soft tissue 1, soft tissue 2…	5eyaCG	TRI25_HUMAN - UBB_HUMAN	-5.13	-3.999	18	24	75	0.5	0.375	0.162465	0.0609244	-0.312542
EBV	BHRF1_EBV	2xpxA	4fjvB	UBC_HUMAN	Polyubiquitin-C	No expression data available	4fjvAB	UBC_HUMAN - OTUB2_HUMAN	-5.122	-20.045	32	58	55.1724	1.5	0.827586	0.925498	0.765929	-3.92309
EBV	BHRF1_EBV	2xpxA	3dl2B	UEVLD_HUMAN	Ubiquitin-conjugating enzyme E2 variant 3	adrenal gland, appendix, breast, bronchus, caudate, cerebellum, cerebral cortex, cervix, uterine, colon, duodenum, endometrium 1, endometrium 2, epididymis, esophagus, fallopian tube, gallbladder, heart muscle, hippocampus, kidney, liver, lung, lymph node, nasopharynx, oral mucosa, pancreas, parathyroid gland, placenta, prostate, rectum, salivary gland, seminal vesicle, skeletal muscle, skin 1, s…	3dl2AB	UEVLD_HUMAN - UEVLD_HUMAN	-5.742	-38.847	46	91	50.5495	2	1.01099	0.988757	0.999623	-5.73983
EBV	BHRF1_EBV	2xpxA	5oshB	VPS35_HUMAN	Vacuolar protein sorting-associated protein 35	No expression data available	5oshBH	VPS35_HUMAN - VPS35_HUMAN	-5.047	-5.479	36	48	75	1	0.75	0.916705	0.687529	-3.46996
EBV	BHRF1_EBV	2xpxA	2a40C	WASF2_HUMAN	Wiskott-Aldrich syndrome protein family member 2	No expression data available	2a40AC	WASF2_HUMAN - ACTS_RABIT	-5.98	-17.273	38	47	80.8511	1	0.808511	0.470846	0.380684	-2.27649
EBV	BMRF1_EBV	2z0lA	5im7A	1B58_HUMAN	HLA class I histocompatibility antigen, B-58 alpha chain	No expression data available	5im7AB	1B58_HUMAN - B2MG_HUMAN	-6.196	-14.723	32	49	65.3061	1	0.653061	0.971252	0.634287	-3.93004
EBV	BMRF1_EBV	2z0lA	5twxB	BRD9_HUMAN	Bromodomain-containing protein 9	No expression data available	5twxAB	BRD9_HUMAN - BRD9_HUMAN	-5.822	-16.264	27	39	69.2308	1	0.692308	0.0196468	0.0136016	-0.0791885
EBV	BMRF1_EBV	2z0lA	3vvwA	CACO2_HUMAN	Calcium-binding and coiled-coil domain-containing protein 2	No expression data available	3vvwAB	CACO2_HUMAN - MLP3C_HUMAN	-6.78	-9.774	30	37	81.0811	1	0.810811	0.301585	0.244528	-1.6579
EBV	BMRF1_EBV	2z0lA	5ipzD	CAH4_HUMAN	Carbonic anhydrase 4	No expression data available	5ipzCD	CAH4_HUMAN - CAH4_HUMAN	-5.198	-1.915	21	25	84	0.5	0.42	0.162465	0.0682353	-0.354687
EBV	BMRF1_EBV	2z0lA	2nojA	CO3_HUMAN	Complement C3	No expression data available	2nojAB	CO3_HUMAN - A0A0H3JUX1_STAAM	-5.42	-10.43	36	39	92.3077	1	0.923077	0.125593	0.115932	-0.628352
EBV	BMRF1_EBV	2z0lA	1ldkA	CUL1_HUMAN	Cullin-1	No expression data available	1ldkAB	CUL1_HUMAN - CUL1_HUMAN	-5.595	-11.115	25	33	75.7576	1	0.757576	N/A	N/A	N/A
EBV	BMRF1_EBV	2z0lA	2q6wB	DRB3_HUMAN	HLA class II histocompatibility antigen, DR beta 3 chain	No expression data available	2q6wBD	DRB3_HUMAN - DRA_HUMAN	-5.878	-4.299	20	24	83.3333	0.5	0.416667	0.116578	0.0485742	-0.285519
EBV	BMRF1_EBV	2z0lA	2gwoB	DS13B_HUMAN	Dual specificity protein phosphatase 13 isoform B	No expression data available	2gwoAB	DS13B_HUMAN - DS13B_HUMAN	-5.526	-12.255	32	44	72.7273	1	0.727273	0	0	0
EBV	BMRF1_EBV	2z0lA	6c5xC	ELOC_HUMAN	Elongin-C	No expression data available	6c5xAC	ELOC_HUMAN - C0LEJ4_XENLA	-8.395	-21.246	28	38	73.6842	1	0.736842	0.969303	0.714223	-5.99591
EBV	BMRF1_EBV	2z0lA	5uraD	FABP7_HUMAN	Fatty acid-binding protein, brain	No expression data available	5uraBD	FABP7_HUMAN - FABP7_HUMAN	-6.312	-7.146	25	31	80.6452	1	0.806452	0.000194821	0.000157114	-0.000991703
EBV	BMRF1_EBV	2z0lA	1ljrB	GSTT2_HUMAN	Glutathione S-transferase theta-2B	No expression data available	1ljrAB	GSTT2_HUMAN - GSTT2_HUMAN	-7.21	-20.781	41	73	56.1644	1.5	0.842466	0.973421	0.820074	-5.91273
EBV	BMRF1_EBV	2z0lA	3brvA	IKKB_HUMAN	Inhibitor of nuclear factor kappa-B kinase subunit beta	No expression data available	3brvAB	IKKB_HUMAN - NEMO_HUMAN	-5.905	-9.087	28	54	51.8519	1.5	0.777778	0	0	0
EBV	BMRF1_EBV	2z0lA	3tgxA	IL21R_HUMAN	Interleukin-21 receptor	No expression data available	3tgxAB	IL21R_HUMAN - IL21_HUMAN	-5.536	-12.263	29	43	67.4419	1	0.674419	0.672541	0.453574	-2.51099
EBV	BMRF1_EBV	2z0lA	1awbB	IMPA1_HUMAN	Inositol monophosphatase 1	adrenal gland, appendix, breast, bronchus, caudate, cerebellum, cerebral cortex, cervix, uterine, colon, duodenum, endometrium 1, epididymis, esophagus, fallopian tube, gallbladder, heart muscle, hippocampus, kidney, liver, lung, lymph node, nasopharynx, oral mucosa, ovary, pancreas, parathyroid gland, prostate, rectum, salivary gland, seminal vesicle, skeletal muscle, skin 1, skin 2, small intes…	1awbAB	IMPA1_HUMAN - IMPA1_HUMAN	-6.305	-24.433	57	78	73.0769	1.5	1.09615	0.872529	0.956427	-6.03027
EBV	BMRF1_EBV	2z0lA	3s9dB	INAR2_HUMAN	Interferon alpha/beta receptor 2	No expression data available	3s9dBD	INAR2_HUMAN - INAR2_HUMAN	-6.278	-5.728	21	29	72.4138	0.5	0.362069	0.209159	0.0757301	-0.475434
EBV	BMRF1_EBV	2z0lA	5de2B	NEK7_HUMAN	Serine/threonine-protein kinase Nek7	adrenal gland, appendix, bone marrow, bronchus, caudate, cerebellum, cerebral cortex, colon, duodenum, endometrium 1, epididymis, esophagus, fallopian tube, gallbladder, heart muscle, hippocampus, kidney, liver, lung, lymph node, nasopharynx, oral mucosa, ovary, pancreas, parathyroid gland, placenta, prostate, rectum, seminal vesicle, skeletal muscle, skin 1, small intestine, smooth muscle, soft …	5de2AB	NEK7_HUMAN - NEK7_HUMAN	-5.147	-8.22	31	45	68.8889	1	0.688889	0.0142789	0.00983658	-0.0506289
EBV	BMRF1_EBV	2z0lA	3gm1E	PAXI_HUMAN	Paxillin	No expression data available	3gm1AE	PAXI_HUMAN - FAK2_HUMAN	-6.229	-7.667	37	43	86.0465	1	0.860465	0.58577	0.504035	-3.13963
EBV	BMRF1_EBV	2z0lA	3u3fG	PAXI_HUMAN	Paxillin	No expression data available	3u3fCG	PAXI_HUMAN - FAK2_HUMAN	-5.309	-8.302	27	32	84.375	1	0.84375	0.485355	0.409518	-2.17413
EBV	BMRF1_EBV	2z0lA	4wjaA	PAXX_HUMAN	Protein PAXX	No expression data available	4wjaAB	PAXX_HUMAN - PAXX_HUMAN	-5.398	-7.051	25	31	80.6452	1	0.806452	0.00289765	0.00233682	-0.0126141
EBV	BMRF1_EBV	2z0lA	5vhpA	PRS7_HUMAN	26S proteasome regulatory subunit 7	No expression data available	5vhpAB	PRS7_HUMAN - PRS4_HUMAN	-5.366	-6.882	43	53	81.1321	1.5	1.21698	0.152887	0.186061	-0.998402
EBV	BMRF1_EBV	2z0lA	5a0qI	PSB7_HUMAN	Proteasome subunit beta type-7	No expression data available	5a0qIa	PSB7_HUMAN - PSB1_HUMAN	-5.507	-6.515	29	46	63.0435	1	0.630435	0.453053	0.285621	-1.57291
EBV	BMRF1_EBV	2z0lA	4fqqA	Q8N355_HUMAN	Q8N355_HUMAN	No expression data available	4fqqAB	Q8N355_HUMAN - Q6GMX6_HUMAN	-5.614	-21.299	40	74	54.0541	1.5	0.810811	0.971697	0.787863	-4.42306
EBV	BMRF1_EBV	2z0lA	6axfP	RAP1B_HUMAN	Ras-related protein Rap-1b	No expression data available	6axfAP	RAP1B_HUMAN - GRP2_HUMAN	-5.118	-2.02	18	24	75	0.5	0.375	0.162465	0.0609244	-0.311811
EBV	BMRF1_EBV	2z0lA	1he8B	RASH_HUMAN	GTPase HRas	appendix, bone marrow, bronchus, cerebellum, cerebral cortex, colon, duodenum, endometrium 2, epididymis, fallopian tube, gallbladder, kidney, lymph node, oral mucosa, pancreas, parathyroid gland, prostate, rectum, salivary gland, seminal vesicle, skeletal muscle, skin 1, skin 2, small intestine, soft tissue 2, stomach 1, stomach 2, testis, thyroid gland, tonsil, urinary bladder	1he8AB	RASH_HUMAN - PK3CG_HUMAN	-5.135	-9.302	16	24	66.6667	0.5	0.333333	0.0930469	0.0310156	-0.159265
EBV	BMRF1_EBV	2z0lA	5oom0	RM32_HUMAN	39S ribosomal protein L32, mitochondrial	No expression data available	5oom0T	RM32_HUMAN - RM22_HUMAN	-5.919	N/A	23	26	88.4615	0.5	0.442308	0	0	0
EBV	BMRF1_EBV	2z0lA	5a2qE	RS4X_HUMAN	40S ribosomal protein S4, X isoform	No expression data available	5a2qEY	RS4X_HUMAN - RS24_HUMAN	-5.015	-7.402	16	24	66.6667	0.5	0.333333	0.209545	0.0698483	-0.350289
EBV	BMRF1_EBV	2z0lA	2if7B	SLAF6_HUMAN	SLAM family member 6	No expression data available	2if7BC	SLAF6_HUMAN - SLAF6_HUMAN	-6.003	-5.881	27	34	79.4118	1	0.794118	0.457742	0.363501	-2.1821
EBV	BMRF1_EBV	2z0lA	3f1iS	STAM1_HUMAN	Signal transducing adapter molecule 1	No expression data available	3f1iHS	STAM1_HUMAN - HGS_HUMAN	-5.529	-41.671	37	90	41.1111	2	0.822222	0.987306	0.811785	-4.48836
EBV	BMRF1_EBV	2z0lA	4isqF	SYT1_HUMAN	Synaptotagmin-1	No expression data available	4isqAF	SYT1_HUMAN - Q9LBR1_CLOBO	-8.06	-12.585	32	38	84.2105	1	0.842105	0.708909	0.596976	-4.81162
EBV	BMRF1_EBV	2z0lA	1y6lB	UB2E2_HUMAN	Ubiquitin-conjugating enzyme E2 E2	adrenal gland, appendix, bone marrow, breast, bronchus, caudate, cerebellum, cerebral cortex, cervix, uterine, colon, duodenum, endometrium 1, endometrium 2, epididymis, esophagus, fallopian tube, gallbladder, heart muscle, hippocampus, kidney, liver, lung, lymph node, nasopharynx, oral mucosa, ovary, pancreas, parathyroid gland, placenta, prostate, rectum, salivary gland, seminal vesicle, skelet…	1y6lAB	UB2E2_HUMAN - UB2E2_HUMAN	-5.9	-4.646	18	20	90	0.5	0.45	0.265027	0.119262	-0.703648
EBV	BMRF1_EBV	2z0lA	5lm1B	UBAP1_HUMAN	Ubiquitin-associated protein 1	adrenal gland, appendix, bone marrow, breast, bronchus, caudate, cerebellum, cerebral cortex, cervix, uterine, colon, duodenum, endometrium 1, endometrium 2, epididymis, esophagus, fallopian tube, gallbladder, heart muscle, hippocampus, kidney, liver, lung, lymph node, nasopharynx, oral mucosa, ovary, pancreas, parathyroid gland, placenta, prostate, rectum, salivary gland, seminal vesicle, skelet…	5lm1AB	UBAP1_HUMAN - PTN23_HUMAN	-5.765	-11.682	33	46	71.7391	1	0.717391	0.557555	0.399985	-2.30591
EBV	BMRF1_EBV	2z0lA	2nbvB	UBQL2_HUMAN	Ubiquilin-2	No expression data available	2nbvAB	UBQL2_HUMAN - ADRM1_HUMAN	-5.683	-8.751	18	29	62.069	0.5	0.310345	0.355677	0.110382	-0.627304
EBV	BNRF1_EBV	5kdmD	5d3eF	1433G_HUMAN	14-3-3 protein gamma	adrenal gland, appendix, bone marrow, breast, bronchus, caudate, cerebellum, cerebral cortex, cervix, uterine, colon, duodenum, endometrium 1, endometrium 2, epididymis, esophagus, fallopian tube, gallbladder, heart muscle, hippocampus, kidney, liver, lung, lymph node, nasopharynx, oral mucosa, ovary, pancreas, parathyroid gland, placenta, prostate, rectum, salivary gland, seminal vesicle, skelet…	5d3eBF	1433G_HUMAN - 1433G_HUMAN	-5.052	-7.732	26	55	47.2727	1.5	0.709091	0.0105444	0.00747691	-0.0377733
EBV	BNRF1_EBV	5kdmD	6b9xE	A0A0C4DGV4_HUMAN	A0A0C4DGV4_HUMAN	adrenal gland, appendix, bone marrow, breast, bronchus, caudate, cerebellum, cerebral cortex, cervix, uterine, colon, duodenum, endometrium 1, endometrium 2, epididymis, esophagus, fallopian tube, gallbladder, heart muscle, hippocampus, kidney, liver, lung, lymph node, nasopharynx, oral mucosa, ovary, pancreas, parathyroid gland, placenta, prostate, rectum, salivary gland, seminal vesicle, skelet…	6b9xAE	A0A0C4DGV4_HUMAN - LTOR1_HUMAN	-5.924	-18.808	23	26	88.4615	0.5	0.442308	0.035353	0.0156369	-0.092633
EBV	BNRF1_EBV	5kdmD	5do7D	ABCG8_HUMAN	ATP-binding cassette sub-family G member 8	No expression data available	5do7BD	ABCG8_HUMAN - ABCG8_HUMAN	-9.041	-9.941	28	37	75.6757	1	0.756757	0	0	0
EBV	BNRF1_EBV	5kdmD	4n0fD	ALBU_HUMAN	Serum albumin	No expression data available	4n0fAD	ALBU_HUMAN - FCGRN_HUMAN	-6.59	-18.165	38	64	59.375	1.5	0.890625	0.715881	0.637581	-4.20166
EBV	BNRF1_EBV	5kdmD	5nqhD	APBB1_HUMAN	Amyloid-beta A4 precursor protein-binding family B member 1	adrenal gland, appendix, bone marrow, breast, bronchus, caudate, cerebellum, cerebral cortex, cervix, uterine, colon, duodenum, endometrium 1, endometrium 2, epididymis, esophagus, fallopian tube, gallbladder, heart muscle, hippocampus, kidney, liver, lung, lymph node, nasopharynx, oral mucosa, ovary, pancreas, parathyroid gland, placenta, prostate, rectum, salivary gland, seminal vesicle, skelet…	5nqhBD	APBB1_HUMAN - APBB1_HUMAN	-9.236	-11.996	25	40	62.5	1	0.625	0	0	0
EBV	BNRF1_EBV	5kdmD	4r2yB	APC11_HUMAN	Anaphase-promoting complex subunit 11	adrenal gland, bronchus, caudate, cerebellum, cerebral cortex, cervix, uterine, colon, duodenum, endometrium 1, endometrium 2, epididymis, esophagus, fallopian tube, gallbladder, hippocampus, kidney, liver, nasopharynx, oral mucosa, pancreas, skin 1, skin 2, small intestine, smooth muscle, stomach 1, stomach 2, testis, thyroid gland, tonsil, urinary bladder, vagina	4r2yAB	APC11_HUMAN - APC11_HUMAN	-7.357	-30.029	26	44	59.0909	1	0.590909	0.98427	0.581614	-4.27893
EBV	BNRF1_EBV	5kdmD	3fflC	APC7_HUMAN	Anaphase-promoting complex subunit 7	adrenal gland, appendix, bone marrow, breast, bronchus, caudate, cerebellum, cerebral cortex, cervix, uterine, colon, duodenum, endometrium 1, endometrium 2, epididymis, esophagus, fallopian tube, gallbladder, heart muscle, hippocampus, kidney, liver, lung, lymph node, nasopharynx, oral mucosa, pancreas, parathyroid gland, placenta, prostate, rectum, salivary gland, seminal vesicle, skeletal musc…	3fflAC	APC7_HUMAN - APC7_HUMAN	-6.286	-11.098	22	30	73.3333	1	0.733333	0.178591	0.130967	-0.823257
EBV	BNRF1_EBV	5kdmD	3fflD	APC7_HUMAN	Anaphase-promoting complex subunit 7	adrenal gland, appendix, bone marrow, breast, bronchus, caudate, cerebellum, cerebral cortex, cervix, uterine, colon, duodenum, endometrium 1, endometrium 2, epididymis, esophagus, fallopian tube, gallbladder, heart muscle, hippocampus, kidney, liver, lung, lymph node, nasopharynx, oral mucosa, pancreas, parathyroid gland, placenta, prostate, rectum, salivary gland, seminal vesicle, skeletal musc…	3fflBD	APC7_HUMAN - APC7_HUMAN	-7.189	-10.853	26	31	83.871	1	0.83871	0.294906	0.24734	-1.77813
EBV	BNRF1_EBV	5kdmD	4lpzB	ARNT_HUMAN	Aryl hydrocarbon receptor nuclear translocator	No expression data available	4lpzAB	ARNT_HUMAN - ARNT_HUMAN	-5.192	-6.509	29	37	78.3784	1	0.783784	0.411707	0.322689	-1.6754
EBV	BNRF1_EBV	5kdmD	5bnxD	ASF1B_HUMAN	Histone chaperone ASF1B	No expression data available	5bnxAD	ASF1B_HUMAN - H33_HUMAN	-8.731	-11.154	25	29	86.2069	0.5	0.431034	0.649797	0.280085	-2.44542
EBV	BNRF1_EBV	5kdmD	5bo0D	ASF1B_HUMAN	Histone chaperone ASF1B	No expression data available	5bo0AD	ASF1B_HUMAN - H32_HUMAN	-6.714	N/A	26	29	89.6552	0.5	0.448276	0.865768	0.388103	-2.60572
EBV	BNRF1_EBV	5kdmD	5g1xA	AURKA_HUMAN	Aurora kinase A	appendix, bone marrow, bronchus, cervix, uterine, colon, endometrium 1, endometrium 2, esophagus, kidney, liver, lung, lymph node, nasopharynx, oral mucosa, rectum, stomach 1, testis, tonsil, urinary bladder, vagina	5g1xAB	AURKA_HUMAN - MYCN_HUMAN	-5.595	-15.922	16	29	55.1724	0.5	0.275862	0.375775	0.103662	-0.57999
EBV	BNRF1_EBV	5kdmD	4irqB	B4GT7_HUMAN	Beta-1,4-galactosyltransferase 7	No expression data available	4irqAB	B4GT7_HUMAN - B4GT7_HUMAN	-5.586	-5.808	19	25	76	0.5	0.38	0.00310029	0.00117811	-0.00658093
EBV	BNRF1_EBV	5kdmD	1jm7A	BRCA1_HUMAN	Breast cancer type 1 susceptibility protein	No expression data available	1jm7AB	BRCA1_HUMAN - BARD1_HUMAN	-6.555	-16.196	26	53	49.0566	1.5	0.735849	0.959916	0.706353	-4.63015
EBV	BNRF1_EBV	5kdmD	2wtkA	CAB39_HUMAN	Calcium-binding protein 39	No expression data available	2wtkAB	CAB39_HUMAN - STRAA_HUMAN	-5.252	-17.503	41	60	68.3333	1.5	1.025	0.66292	0.679493	-3.5687
EBV	BNRF1_EBV	5kdmD	4nzwA	CAB39_HUMAN	Calcium-binding protein 39	No expression data available	4nzwAB	CAB39_HUMAN - STK25_HUMAN	-5.71	-12.265	42	47	89.3617	1	0.893617	0.419018	0.374441	-2.13806
EBV	BNRF1_EBV	5kdmD	4tvqE	CCM2_HUMAN	Cerebral cavernous malformations 2 protein	No expression data available	4tvqCE	CCM2_HUMAN - PDC10_HUMAN	-5.256	-12.75	35	49	71.4286	1	0.714286	0.849253	0.606609	-3.18834
EBV	BNRF1_EBV	5kdmD	1e9hB	CCNA2_HUMAN	Cyclin-A2	No expression data available	1e9hAB	CCNA2_HUMAN - CDK2_HUMAN	-7.239	-22.626	40	72	55.5556	1.5	0.833333	0.999217	0.832681	-6.02777
EBV	BNRF1_EBV	5kdmD	2w96A	CCND1_HUMAN	G1/S-specific cyclin-D1	No expression data available	2w96AB	CCND1_HUMAN - CDK4_HUMAN	-5.975	-19.507	48	61	78.6885	1.5	1.18033	0.972667	1.14807	-6.8597
EBV	BNRF1_EBV	5kdmD	5fwkK	CDK4_HUMAN	Cyclin-dependent kinase 4	No expression data available	5fwkEK	CDK4_HUMAN - CDC37_HUMAN	-5.977	-16.634	20	21	95.2381	0.5	0.47619	0.625466	0.297841	-1.78019
EBV	BNRF1_EBV	5kdmD	4l0rB	CEP57_HUMAN	Centrosomal protein of 57 kDa	adrenal gland, appendix, bone marrow, breast, bronchus, cerebellum, cerebral cortex, cervix, uterine, colon, duodenum, endometrium 1, endometrium 2, epididymis, esophagus, fallopian tube, gallbladder, heart muscle, hippocampus, kidney, liver, lung, lymph node, nasopharynx, oral mucosa, ovary, pancreas, parathyroid gland, placenta, prostate, rectum, salivary gland, seminal vesicle, skeletal muscle…	4l0rAB	CEP57_HUMAN - CEP57_HUMAN	-5.605	-6.013	24	29	82.7586	0.5	0.413793	0.545596	0.225764	-1.26541
EBV	BNRF1_EBV	5kdmD	6i2tB	CHLE_HUMAN	Cholinesterase	adrenal gland, appendix, bone marrow, breast, bronchus, caudate, cerebellum, cerebral cortex, cervix, uterine, colon, duodenum, endometrium 1, endometrium 2, epididymis, esophagus, fallopian tube, gallbladder, heart muscle, hippocampus, kidney, liver, lung, lymph node, nasopharynx, oral mucosa, ovary, pancreas, parathyroid gland, placenta, prostate, rectum, salivary gland, seminal vesicle, skelet…	6i2tAB	CHLE_HUMAN - CHLE_HUMAN	-5.345	-4.84	35	67	52.2388	1.5	0.783582	0.179548	0.14069	-0.75199
EBV	BNRF1_EBV	5kdmD	4abmB	CHM4B_HUMAN	Charged multivesicular body protein 4b	No expression data available	4abmAB	CHM4B_HUMAN - CHM4B_HUMAN	-6.828	-15.366	35	44	79.5455	1	0.795455	0.931158	0.740694	-5.05746
EBV	BNRF1_EBV	5kdmD	2p85B	CP2AD_HUMAN	Cytochrome P450 2A13	No expression data available	2p85AB	CP2AD_HUMAN - CP2AD_HUMAN	-5.03	-8.251	15	23	65.2174	0.5	0.326087	0	0	0
EBV	BNRF1_EBV	5kdmD	3qvgA	DNLI3_HUMAN	DNA ligase 3	No expression data available	3qvgAB	DNLI3_HUMAN - XRCC1_MOUSE	-5.848	-14.965	22	41	53.6585	1	0.536585	0.598514	0.321154	-1.87811
EBV	BNRF1_EBV	5kdmD	4wjlB	DPP10_HUMAN	Inactive dipeptidyl peptidase 10	No expression data available	4wjlAB	DPP10_HUMAN - DPP10_HUMAN	-6.161	-16.019	42	78	53.8462	1.5	0.807692	0.988907	0.798732	-4.92099
EBV	BNRF1_EBV	5kdmD	4riqA	DPY30_HUMAN	Protein dpy-30 homolog	No expression data available	4riqAC	DPY30_HUMAN - ASH2L_HUMAN	-9.367	-9.038	21	23	91.3043	0.5	0.456522	0.209159	0.0954858	-0.894415
EBV	BNRF1_EBV	5kdmD	4b90B	DPYL5_HUMAN	Dihydropyrimidinase-related protein 5	No expression data available	4b90AB	DPYL5_HUMAN - DPYL5_HUMAN	-5.627	-21.185	52	101	51.4851	2	1.0297	0.996117	1.0257	-5.77164
EBV	BNRF1_EBV	5kdmD	5lsiD	DSN1_HUMAN	Kinetochore-associated protein DSN1 homolog	No expression data available	5lsiDE	DSN1_HUMAN - NSL1_HUMAN	-6.47	-39.557	42	60	70	1.5	1.05	0.999907	1.0499	-6.79286
EBV	BNRF1_EBV	5kdmD	5bo4B	ELOB_HUMAN	Elongin-B	No expression data available	5bo4BC	ELOB_HUMAN - ELOC_HUMAN	-6.413	-18.629	33	55	60	1.5	0.9	0.277353	0.249617	-1.6008
EBV	BNRF1_EBV	5kdmD	3rcdA	ERBB2_HUMAN	Receptor tyrosine-protein kinase erbB-2	No expression data available	3rcdAB	ERBB2_HUMAN - ERBB2_HUMAN	-5.547	-11.388	29	32	90.625	1	0.90625	0.269449	0.244188	-1.35451
EBV	BNRF1_EBV	5kdmD	2yprB	FEV_HUMAN	Protein FEV	No expression data available	2yprAB	FEV_HUMAN - FEV_HUMAN	-5.978	-17.079	30	40	75	1	0.75	0.188483	0.141362	-0.845061
EBV	BNRF1_EBV	5kdmD	2qkhA	GIPR_HUMAN	Gastric inhibitory polypeptide receptor	No expression data available	2qkhAB	GIPR_HUMAN - GIP_HUMAN	-8.725	-12.77	22	22	100	0.5	0.5	0.637857	0.318929	-2.78265
EBV	BNRF1_EBV	5kdmD	5cfbA	GLRA3_HUMAN	Glycine receptor subunit alpha-3	No expression data available	5cfbAB	GLRA3_HUMAN - GLRA3_HUMAN	-5.743	-30.74	42	104	40.3846	2	0.807692	0.997509	0.80568	-4.62702
EBV	BNRF1_EBV	5kdmD	5cfbE	GLRA3_HUMAN	Glycine receptor subunit alpha-3	No expression data available	5cfbAE	GLRA3_HUMAN - GLRA3_HUMAN	-5.48	-27.485	41	117	35.0427	2	0.700855	0.994893	0.697276	-3.82107
EBV	BNRF1_EBV	5kdmD	5tinE	GLRA3_HUMAN	Glycine receptor subunit alpha-3	No expression data available	5tinAE	GLRA3_HUMAN - GLRA3_HUMAN	-6.283	-33.561	43	116	37.069	2	0.741379	0.999561	0.741054	-4.65604
EBV	BNRF1_EBV	5kdmD	4gjqB	GLTP_HUMAN	Glycolipid transfer protein	adrenal gland, appendix, breast, bronchus, caudate, cerebellum, cerebral cortex, cervix, uterine, colon, duodenum, endometrium 1, endometrium 2, epididymis, esophagus, fallopian tube, gallbladder, heart muscle, hippocampus, kidney, liver, lung, lymph node, nasopharynx, oral mucosa, ovary, pancreas, placenta, prostate, rectum, salivary gland, seminal vesicle, skeletal muscle, skin 1, skin 2, small…	4gjqAB	GLTP_HUMAN - GLTP_HUMAN	-7.543	-10.351	16	27	59.2593	0.5	0.296296	0.162465	0.0481378	-0.363103
EBV	BNRF1_EBV	5kdmD	6bw5B	GPT_HUMAN	UDP-N-acetylglucosamine--dolichyl-phosphate N-acetylglucosaminephosphotransferase	adrenal gland, appendix, bone marrow, breast, bronchus, caudate, cerebellum, cerebral cortex, cervix, uterine, colon, duodenum, endometrium 1, endometrium 2, epididymis, esophagus, fallopian tube, gallbladder, heart muscle, hippocampus, kidney, liver, lung, lymph node, nasopharynx, oral mucosa, pancreas, parathyroid gland, placenta, prostate, rectum, salivary gland, seminal vesicle, skeletal musc…	6bw5AB	GPT_HUMAN - GPT_HUMAN	-6.35	-28.681	50	89	56.1798	2	1.1236	0.999849	1.12343	-7.13375
EBV	BNRF1_EBV	5kdmD	5duqB	IC1_HUMAN	Plasma protease C1 inhibitor	No expression data available	5duqAB	IC1_HUMAN - IC1_HUMAN	-8.277	-6.329	27	40	67.5	1	0.675	0.12543	0.0846652	-0.700774
EBV	BNRF1_EBV	5kdmD	5fucC	IL6RA_HUMAN	Interleukin-6 receptor subunit alpha	No expression data available	5fucBC	IL6RA_HUMAN - IL6_HUMAN	-5.839	-8.305	27	52	51.9231	1.5	0.778846	0.672021	0.523401	-3.05614
EBV	BNRF1_EBV	5kdmD	3s9dD	INAR2_HUMAN	Interferon alpha/beta receptor 2	No expression data available	3s9dBD	INAR2_HUMAN - INAR2_HUMAN	-5.047	-5.728	19	28	67.8571	0.5	0.339286	0.209159	0.0709648	-0.358159
EBV	BNRF1_EBV	5kdmD	3b4vA	INHBA_HUMAN	Inhibin beta A chain	No expression data available	3b4vAC	INHBA_HUMAN - FSTL3_HUMAN	-8.474	-10.472	16	18	88.8889	0.5	0.444444	0.399352	0.17749	-1.50405
EBV	BNRF1_EBV	5kdmD	3rovK	INS_HUMAN	Insulin	No expression data available	3rovKL	INS_HUMAN - INS_HUMAN	-5.628	-9.349	23	25	92	0.5	0.46	0.405709	0.186626	-1.05033
EBV	BNRF1_EBV	5kdmD	3zs2A	INS_HUMAN	Insulin	No expression data available	3zs2AB	INS_HUMAN - INS_HUMAN	-5.687	-7.779	23	23	100	0.5	0.5	0.209159	0.10458	-0.594745
EBV	BNRF1_EBV	5kdmD	2n9yB	ITB3_HUMAN	Integrin beta-3	No expression data available	2n9yAB	ITB3_HUMAN - ITA2B_HUMAN	-7.182	-10.394	25	39	64.1026	1	0.641026	0.209159	0.134077	-0.962938
EBV	BNRF1_EBV	5kdmD	2i2rP	KCIP1_HUMAN	Kv channel-interacting protein 1	No expression data available	2i2rEP	KCIP1_HUMAN - KCIP1_HUMAN	-5.194	-7.275	20	28	71.4286	0.5	0.357143	0	0	0
EBV	BNRF1_EBV	5kdmD	3hfeC	KCNQ1_HUMAN	Potassium voltage-gated channel subfamily KQT member 1	No expression data available	3hfeBC	KCNQ1_HUMAN - KCNQ1_HUMAN	-6.365	-6.117	23	24	95.8333	0.5	0.479167	0.412542	0.197677	-1.25821
EBV	BNRF1_EBV	5kdmD	5el3D	KHDR3_HUMAN	KH domain-containing, RNA-binding, signal transduction-associated protein 3	No expression data available	5el3CD	KHDR3_HUMAN - KHDR3_HUMAN	-5.13	-16.145	22	34	64.7059	1	0.647059	0.0286815	0.0185586	-0.0952056
EBV	BNRF1_EBV	5kdmD	5usrB	LYRM4_HUMAN	LYR motif-containing protein 4	adrenal gland, appendix, bone marrow, breast, bronchus, caudate, cerebellum, cerebral cortex, cervix, uterine, colon, duodenum, endometrium 1, endometrium 2, epididymis, esophagus, fallopian tube, gallbladder, heart muscle, hippocampus, kidney, lung, lymph node, nasopharynx, ovary, pancreas, parathyroid gland, placenta, prostate, rectum, salivary gland, seminal vesicle, skeletal muscle, skin 1, s…	5usrBK	LYRM4_HUMAN - ACP_ECOLI	-5.102	-9.179	18	25	72	0.5	0.36	0.194096	0.0698746	-0.3565
EBV	BNRF1_EBV	5kdmD	3jakN	MARE3_HUMAN	Microtubule-associated protein RP/EB family member 3	No expression data available	3jakBN	MARE3_HUMAN - TBB_PIG	-8.449	-5.878	16	26	61.5385	0.5	0.307692	0.209159	0.0643567	-0.54375
EBV	BNRF1_EBV	5kdmD	4nscA	MICU1_HUMAN	Calcium uptake protein 1, mitochondrial	No expression data available	4nscAB	MICU1_HUMAN - MICU1_HUMAN	-6.801	-24.041	48	70	68.5714	1.5	1.02857	0.90328	0.929087	-6.31872
EBV	BNRF1_EBV	5kdmD	5oolv	MIDUO_HUMAN	MIEF1 upstream open reading frame protein	No expression data available	5oolvw	MIDUO_HUMAN - ACPM_HUMAN	-6.202	-7.4	26	27	96.2963	0.5	0.481481	0.537793	0.258938	-1.60593
EBV	BNRF1_EBV	5kdmD	4a5xB	MITD1_HUMAN	MIT domain-containing protein 1	adrenal gland, appendix, bronchus, caudate, cerebellum, cerebral cortex, colon, duodenum, endometrium 2, epididymis, fallopian tube, gallbladder, heart muscle, kidney, liver, lung, nasopharynx, oral mucosa, pancreas, placenta, prostate, rectum, seminal vesicle, skeletal muscle, skin 1, skin 2, soft tissue 2, stomach 1, stomach 2, testis, thyroid gland, tonsil, urinary bladder	4a5xAB	MITD1_HUMAN - MITD1_HUMAN	-6.645	-8.042	22	32	68.75	1	0.6875	0.126956	0.087282	-0.579989
EBV	BNRF1_EBV	5kdmD	5brmF	MOB1A_HUMAN	MOB kinase activator 1A	No expression data available	5brmAF	MOB1A_HUMAN - MOB1A_HUMAN	-5.373	-10.585	33	36	91.6667	1	0.916667	0.278313	0.25512	-1.37076
EBV	BNRF1_EBV	5kdmD	4b7yD	MSL2_HUMAN	E3 ubiquitin-protein ligase MSL2	No expression data available	4b7yBD	MSL2_HUMAN - MSL1_HUMAN	-5.316	-12.037	24	28	85.7143	0.5	0.428571	0.696818	0.298636	-1.58755
EBV	BNRF1_EBV	5kdmD	5xtcb	NDUB6_HUMAN	NADH dehydrogenase [ubiquinone] 1 beta subcomplex subunit 6	No expression data available	5xtcXb	NDUB6_HUMAN - ACPM_HUMAN	-5.307	-4.464	27	30	90	1	0.9	0.162465	0.146219	-0.775982
EBV	BNRF1_EBV	5kdmD	3dqvA	NEDD8_HUMAN	NEDD8	No expression data available	3dqvAC	NEDD8_HUMAN - CUL5_HUMAN	-6.15	-8.725	31	43	72.093	1	0.72093	0.824352	0.5943	-3.65494
EBV	BNRF1_EBV	5kdmD	4awlA	NFYA_HUMAN	Nuclear transcription factor Y subunit alpha	No expression data available	4awlAB	NFYA_HUMAN - NFYB_HUMAN	-5.354	-6.681	32	43	74.4186	1	0.744186	0.111832	0.0832235	-0.445579
EBV	BNRF1_EBV	5kdmD	5z12D	NR1H4_HUMAN	Bile acid receptor	No expression data available	5z12CD	NR1H4_HUMAN - RXRA_HUMAN	-6.675	-11.756	29	51	56.8627	1.5	0.852941	0.473818	0.404139	-2.69763
EBV	BNRF1_EBV	5kdmD	5xtcl	NU5M_HUMAN	NADH-ubiquinone oxidoreductase chain 5	No expression data available	5xtcdl	NU5M_HUMAN - NDUBA_HUMAN	-5.447	-11.009	34	59	57.6271	1.5	0.864407	0.738374	0.638256	-3.47658
EBV	BNRF1_EBV	5kdmD	1w3bB	OGT1_HUMAN	UDP-N-acetylglucosamine--peptide N-acetylglucosaminyltransferase 110 kDa subunit	adrenal gland, appendix, bone marrow, breast, bronchus, caudate, cerebellum, cerebral cortex, cervix, uterine, colon, duodenum, endometrium 1, endometrium 2, epididymis, esophagus, fallopian tube, gallbladder, heart muscle, hippocampus, kidney, liver, lung, lymph node, nasopharynx, oral mucosa, ovary, pancreas, parathyroid gland, placenta, prostate, rectum, salivary gland, seminal vesicle, skelet…	1w3bAB	OGT1_HUMAN - OGT1_HUMAN	-6.233	-7.918	24	30	80	1	0.8	0.340886	0.272709	-1.6998
EBV	BNRF1_EBV	5kdmD	3kusB	PABP1_HUMAN	Polyadenylate-binding protein 1	No expression data available	3kusAB	PABP1_HUMAN - PABP1_HUMAN	-7.392	-6.77	16	23	69.5652	0.5	0.347826	0.00251455	0.000874627	-0.00646524
EBV	BNRF1_EBV	5kdmD	3itmC	PDE2A_HUMAN	cGMP-dependent 3',5'-cyclic phosphodiesterase	No expression data available	3itmAC	PDE2A_HUMAN - PDE2A_HUMAN	-5.082	-5.825	29	41	70.7317	1	0.707317	0.958319	0.677836	-3.44476
EBV	BNRF1_EBV	5kdmD	2l6wB	PGFRB_HUMAN	Platelet-derived growth factor receptor beta	No expression data available	2l6wAB	PGFRB_HUMAN - PGFRB_HUMAN	-8.606	-10.311	25	28	89.2857	0.5	0.446429	0.162465	0.072529	-0.624185
EBV	BNRF1_EBV	5kdmD	5epcB	PGM1_HUMAN	Phosphoglucomutase-1	adrenal gland, appendix, bone marrow, breast, bronchus, caudate, cerebral cortex, cervix, uterine, colon, duodenum, epididymis, gallbladder, heart muscle, hippocampus, kidney, liver, nasopharynx, pancreas, parathyroid gland, placenta, rectum, salivary gland, seminal vesicle, skeletal muscle, small intestine, smooth muscle, soft tissue 1, soft tissue 2, stomach 1, stomach 2, testis, urinary bladder	5epcAB	PGM1_HUMAN - PGM1_HUMAN	-5.545	-8.795	25	35	71.4286	1	0.714286	0.11977	0.0855498	-0.474373
EBV	BNRF1_EBV	5kdmD	4iypC	PP2AA_HUMAN	Serine/threonine-protein phosphatase 2A catalytic subunit alpha isoform	adrenal gland, appendix, bone marrow, breast, bronchus, caudate, cerebellum, cerebral cortex, cervix, uterine, colon, duodenum, endometrium 1, endometrium 2, epididymis, esophagus, fallopian tube, gallbladder, heart muscle, hippocampus, kidney, liver, lung, lymph node, nasopharynx, oral mucosa, ovary, pancreas, parathyroid gland, placenta, prostate, rectum, salivary gland, seminal vesicle, skelet…	4iypAC	PP2AA_HUMAN - IGBP1_HUMAN	-7.331	-5.025	22	36	61.1111	1	0.611111	0.270275	0.165168	-1.21085
EBV	BNRF1_EBV	5kdmD	2q5gA	PPARD_HUMAN	Peroxisome proliferator-activated receptor delta	adrenal gland, appendix, bone marrow, breast, bronchus, caudate, cerebellum, cerebral cortex, cervix, uterine, colon, duodenum, endometrium 2, epididymis, esophagus, fallopian tube, gallbladder, hippocampus, kidney, lung, lymph node, nasopharynx, oral mucosa, ovary, pancreas, parathyroid gland, placenta, rectum, salivary gland, seminal vesicle, skin 1, skin 2, small intestine, smooth muscle, soft…	2q5gAB	PPARD_HUMAN - PPARD_HUMAN	-5.746	-6.611	29	34	85.2941	1	0.852941	0.142978	0.121952	-0.700734
EBV	BNRF1_EBV	5kdmD	1ivyB	PPGB_HUMAN	Lysosomal protective protein	No expression data available	1ivyAB	PPGB_HUMAN - PPGB_HUMAN	-6.313	-24.55	52	84	61.9048	2	1.2381	0.999212	1.23712	-7.80993
EBV	BNRF1_EBV	5kdmD	5f5sA	PR38A_HUMAN	Pre-mRNA-splicing factor 38A	No expression data available	5f5sAB	PR38A_HUMAN - MFAP1_HUMAN	-7.921	-7.176	24	30	80	1	0.8	0.162465	0.129972	-1.02951
EBV	BNRF1_EBV	5kdmD	5gjqH	PRS7_HUMAN	26S proteasome regulatory subunit 7	No expression data available	5gjqHl	PRS7_HUMAN - PSA5_HUMAN	-6.762	-4.123	19	28	67.8571	0.5	0.339286	0.0935897	0.0317536	-0.214718
EBV	BNRF1_EBV	5kdmD	5a0qY	PSB2_HUMAN	Proteasome subunit beta type-2	adrenal gland, appendix, bone marrow, breast, bronchus, caudate, cerebellum, cerebral cortex, cervix, uterine, colon, duodenum, endometrium 1, endometrium 2, epididymis, esophagus, fallopian tube, gallbladder, heart muscle, hippocampus, kidney, liver, lung, lymph node, nasopharynx, oral mucosa, pancreas, parathyroid gland, placenta, prostate, rectum, salivary gland, seminal vesicle, skeletal musc…	5a0qLY	PSB2_HUMAN - PSB5_HUMAN	-6.249	-6.935	23	27	85.1852	0.5	0.425926	0.288612	0.122927	-0.768172
EBV	BNRF1_EBV	5kdmD	5gjqu	PSB4_HUMAN	Proteasome subunit beta type-4	adrenal gland, appendix, bone marrow, breast, bronchus, caudate, cerebellum, cerebral cortex, colon, duodenum, endometrium 1, endometrium 2, epididymis, esophagus, fallopian tube, heart muscle, hippocampus, kidney, liver, lung, lymph node, nasopharynx, oral mucosa, ovary, pancreas, placenta, prostate, rectum, skin 1, skin 2, small intestine, soft tissue 1, soft tissue 2, spleen, stomach 1, stomac…	5gjqbu	PSB4_HUMAN - PSB7_HUMAN	-6.659	-10.253	29	35	82.8571	1	0.828571	0.306961	0.254339	-1.69364
EBV	BNRF1_EBV	5kdmD	4r3oZ	PSB5_HUMAN	Proteasome subunit beta type-5	adrenal gland, breast, caudate, cerebellum, cerebral cortex, colon, epididymis, fallopian tube, hippocampus, kidney, nasopharynx, pancreas, parathyroid gland, salivary gland, smooth muscle, stomach 1, stomach 2, testis, thyroid gland, urinary bladder	4r3oKZ	PSB5_HUMAN - PSB2_HUMAN	-7.476	-9.099	28	34	82.3529	1	0.823529	0.375777	0.309464	-2.31355
EBV	BNRF1_EBV	5kdmD	5le5H	PSB7_HUMAN	Proteasome subunit beta type-7	No expression data available	5le5HN	PSB7_HUMAN - PSB6_HUMAN	-5.48	-6.753	16	28	57.1429	0.5	0.285714	0.162465	0.0464186	-0.254374
EBV	BNRF1_EBV	5kdmD	5ln3O	PSD13_HUMAN	26S proteasome non-ATPase regulatory subunit 13	adrenal gland, appendix, bone marrow, breast, bronchus, caudate, cerebellum, cerebral cortex, cervix, uterine, colon, duodenum, endometrium 1, endometrium 2, epididymis, esophagus, fallopian tube, heart muscle, hippocampus, kidney, lung, nasopharynx, pancreas, parathyroid gland, placenta, prostate, rectum, salivary gland, seminal vesicle, skeletal muscle, skin 1, skin 2, small intestine, soft tis…	5ln3OU	PSD13_HUMAN - PSMD7_HUMAN	-7.602	-20.009	32	49	65.3061	1	0.653061	0.626612	0.409216	-3.11086
EBV	BNRF1_EBV	5kdmD	5t0ha	PSD13_HUMAN	26S proteasome non-ATPase regulatory subunit 13	adrenal gland, appendix, bone marrow, breast, bronchus, caudate, cerebellum, cerebral cortex, cervix, uterine, colon, duodenum, endometrium 1, endometrium 2, epididymis, esophagus, fallopian tube, heart muscle, hippocampus, kidney, lung, nasopharynx, pancreas, parathyroid gland, placenta, prostate, rectum, salivary gland, seminal vesicle, skeletal muscle, skin 1, skin 2, small intestine, soft tis…	5t0hZa	PSD13_HUMAN - PSMD7_HUMAN	-6.565	-15.618	36	67	53.7313	1.5	0.80597	0.968558	0.780629	-5.12483
EBV	BNRF1_EBV	5kdmD	5l4kV	PSDE_HUMAN	26S proteasome non-ATPase regulatory subunit 14	adrenal gland, appendix, bone marrow, breast, bronchus, caudate, cerebellum, cerebral cortex, cervix, uterine, colon, duodenum, endometrium 1, endometrium 2, epididymis, esophagus, gallbladder, heart muscle, hippocampus, kidney, liver, lung, nasopharynx, oral mucosa, ovary, pancreas, parathyroid gland, placenta, rectum, seminal vesicle, skeletal muscle, skin 1, skin 2, small intestine, soft tissu…	5l4kTV	PSDE_HUMAN - PSMD8_HUMAN	-5.638	-6.97	20	21	95.2381	0.5	0.47619	0.162465	0.0773643	-0.43618
EBV	BNRF1_EBV	5kdmD	5g1nA	PYR1_HUMAN	CAD protein	No expression data available	5g1nAC	PYR1_HUMAN - PYR1_HUMAN	-6.747	-13.681	24	45	53.3333	1	0.533333	0.907345	0.483917	-3.26499
EBV	BNRF1_EBV	5kdmD	4lhxC	RAB3I_HUMAN	Rab-3A-interacting protein	No expression data available	4lhxCD	RAB3I_HUMAN - RAB3I_HUMAN	-6.86	-20.309	27	69	39.1304	1.5	0.586957	0.0811748	0.0476461	-0.326852
EBV	BNRF1_EBV	5kdmD	4kyiB	RAB5C_HUMAN	Ras-related protein Rab-5C	adrenal gland, appendix, bone marrow, breast, bronchus, caudate, cerebellum, cerebral cortex, cervix, uterine, colon, duodenum, endometrium 1, endometrium 2, epididymis, fallopian tube, gallbladder, heart muscle, hippocampus, kidney, liver, lung, lymph node, oral mucosa, ovary, pancreas, parathyroid gland, placenta, prostate, rectum, salivary gland, seminal vesicle, skeletal muscle, skin 2, small…	4kyiAB	RAB5C_HUMAN - Q5ZRP9_LEGPH	-6.109	-11.557	39	52	75	1.5	1.125	0.598444	0.673249	-4.11288
EBV	BNRF1_EBV	5kdmD	2y43B	RAD18_HUMAN	E3 ubiquitin-protein ligase RAD18	No expression data available	2y43AB	RAD18_HUMAN - RAD18_HUMAN	-5.405	-23.646	29	56	51.7857	1.5	0.776786	0.945716	0.734618	-3.97061
EBV	BNRF1_EBV	5kdmD	4dqmC	RARA_HUMAN	Retinoic acid receptor alpha	No expression data available	4dqmAC	RARA_HUMAN - RARA_HUMAN	-5.114	-9.826	43	63	68.254	1.5	1.02381	0.706245	0.723061	-3.69773
EBV	BNRF1_EBV	5kdmD	3gs2C	RING2_HUMAN	E3 ubiquitin-protein ligase RING2	No expression data available	3gs2AC	RING2_HUMAN - RING2_HUMAN	-6.674	-12.163	28	38	73.6842	1	0.736842	0.0285594	0.0210438	-0.140446
EBV	BNRF1_EBV	5kdmD	4orhL	RNF8_HUMAN	E3 ubiquitin-protein ligase RNF8	adrenal gland, appendix, breast, bronchus, caudate, cerebellum, cerebral cortex, cervix, uterine, colon, duodenum, endometrium 2, epididymis, esophagus, fallopian tube, gallbladder, heart muscle, hippocampus, kidney, oral mucosa, pancreas, parathyroid gland, rectum, salivary gland, seminal vesicle, skin 1, skin 2, small intestine, stomach 1, stomach 2, testis, thyroid gland, urinary bladder, vagi…	4orhKL	RNF8_HUMAN - RNF8_HUMAN	-9.528	-36.001	33	46	71.7391	1	0.717391	0.942036	0.675808	-6.4391
EBV	BNRF1_EBV	5kdmD	5xqiD	ROGDI_HUMAN	Protein rogdi homolog	No expression data available	5xqiAD	ROGDI_HUMAN - ROGDI_HUMAN	-5.364	-4.304	24	30	80	1	0.8	0.0382586	0.0306069	-0.164175
EBV	BNRF1_EBV	5kdmD	1gykD	SAMP_HUMAN	Serum amyloid P-component	No expression data available	1gykAD	SAMP_HUMAN - SAMP_HUMAN	-6.344	-13.046	30	37	81.0811	1	0.810811	0.954609	0.774007	-4.9103
EBV	BNRF1_EBV	5kdmD	1n69B	SAP_HUMAN	Prosaposin	No expression data available	1n69AB	SAP_HUMAN - SAP_HUMAN	-6.116	-19.04	33	62	53.2258	1.5	0.798387	0.222343	0.177516	-1.08569
EBV	BNRF1_EBV	5kdmD	3t5xB	SEM1_HUMAN	26S proteasome complex subunit SEM1	No expression data available	3t5xAB	SEM1_HUMAN - PCID2_HUMAN	-5.948	-20.486	45	73	61.6438	1.5	0.924658	0.900314	0.832482	-4.9516
EBV	BNRF1_EBV	5kdmD	5z582	SF3B2_HUMAN	Splicing factor 3B subunit 2	No expression data available	5z5824	SF3B2_HUMAN - SF3B4_HUMAN	-6.486	-14.423	29	37	78.3784	1	0.783784	0.00343539	0.0026926	-0.0174642
EBV	BNRF1_EBV	5kdmD	3nr8B	SHIP2_HUMAN	Phosphatidylinositol 3,4,5-trisphosphate 5-phosphatase 2	adrenal gland, appendix, bone marrow, breast, bronchus, caudate, cerebellum, cerebral cortex, cervix, uterine, colon, duodenum, endometrium 1, endometrium 2, epididymis, esophagus, fallopian tube, gallbladder, heart muscle, hippocampus, kidney, liver, lung, lymph node, nasopharynx, oral mucosa, ovary, pancreas, parathyroid gland, placenta, prostate, rectum, salivary gland, seminal vesicle, skelet…	3nr8AB	SHIP2_HUMAN - SHIP2_HUMAN	-7.611	-5.469	24	32	75	1	0.75	0.209159	0.15687	-1.19393
EBV	BNRF1_EBV	5kdmD	5xodB	SKI_HUMAN	Ski oncogene	adrenal gland, appendix, bone marrow, breast, bronchus, caudate, cerebellum, cerebral cortex, cervix, uterine, colon, duodenum, epididymis, esophagus, fallopian tube, gallbladder, heart muscle, hippocampus, kidney, lung, nasopharynx, oral mucosa, ovary, pancreas, placenta, prostate, rectum, salivary gland, seminal vesicle, skeletal muscle, skin 1, skin 2, small intestine, smooth muscle, soft tiss…	5xodAB	SKI_HUMAN - SMAD2_HUMAN	-5.012	-18.946	26	50	52	1.5	0.78	0.832388	0.649263	-3.2541
EBV	BNRF1_EBV	5kdmD	4mivG	SPHM_HUMAN	N-sulphoglucosamine sulphohydrolase	No expression data available	4mivBG	SPHM_HUMAN - SPHM_HUMAN	-7.618	-10.417	26	50	52	1.5	0.78	0.000793847	0.000619201	-0.00471707
EBV	BNRF1_EBV	5kdmD	3htmC	SPOP_HUMAN	Speckle-type POZ protein	No expression data available	3htmBC	SPOP_HUMAN - SPOP_HUMAN	-5.111	-6.869	22	27	81.4815	0.5	0.407407	0.204104	0.0831534	-0.424997
EBV	BNRF1_EBV	5kdmD	1y4mC	SYCY2_HUMAN	Syncytin-2	No expression data available	1y4mAC	SYCY2_HUMAN - SYCY2_HUMAN	-5.161	-21.738	24	34	70.5882	1	0.705882	0.866888	0.611921	-3.15812
EBV	BNRF1_EBV	5kdmD	2ha8B	TARB1_HUMAN	Probable methyltransferase TARBP1	No expression data available	2ha8AB	TARB1_HUMAN - TARB1_HUMAN	-7.61	-27.323	26	59	44.0678	1.5	0.661017	0.997367	0.659277	-5.0171
EBV	BNRF1_EBV	5kdmD	4z6yA	TBCD7_HUMAN	TBC1 domain family member 7	adrenal gland, breast, caudate, cerebral cortex, duodenum, gallbladder, hippocampus, kidney, liver, pancreas, parathyroid gland, prostate, small intestine, soft tissue 2, testis	4z6yAD	TBCD7_HUMAN - TSC1_HUMAN	-6.656	-12.541	23	26	88.4615	0.5	0.442308	0.936468	0.414207	-2.75696
EBV	BNRF1_EBV	5kdmD	3ezqE	TNR6_HUMAN	Tumor necrosis factor receptor superfamily member 6	No expression data available	3ezqAE	TNR6_HUMAN - TNR6_HUMAN	-6.55	-5.884	24	31	77.4194	1	0.774194	0	0	0
EBV	BNRF1_EBV	5kdmD	3lrqD	TRI37_HUMAN	E3 ubiquitin-protein ligase TRIM37	No expression data available	3lrqAD	TRI37_HUMAN - TRI37_HUMAN	-7.923	-15.789	23	43	53.4884	1	0.534884	0.643172	0.344022	-2.72569
EBV	BNRF1_EBV	5kdmD	4pyuA	UBL5_HUMAN	Ubiquitin-like protein 5	No expression data available	4pyuAC	UBL5_HUMAN - SNUT1_HUMAN	-5.179	-9.88	15	19	78.9474	0.5	0.394737	0.320919	0.126678	-0.656068
EBV	BNRF1_EBV	5kdmD	5ctrC	UBP4_HUMAN	Ubiquitin carboxyl-terminal hydrolase 4	adrenal gland, appendix, bone marrow, breast, bronchus, cerebral cortex, colon, duodenum, endometrium 1, endometrium 2, fallopian tube, gallbladder, heart muscle, kidney, liver, lung, lymph node, nasopharynx, oral mucosa, ovary, pancreas, parathyroid gland, placenta, rectum, salivary gland, seminal vesicle, skeletal muscle, skin 1, skin 2, small intestine, soft tissue 1, soft tissue 2, stomach 1,…	5ctrAC	UBP4_HUMAN - SART3_HUMAN	-6.833	-11.333	27	50	54	1.5	0.81	0.209159	0.169419	-1.15764
EBV	BNRF1_EBV	5kdmD	1r4mE	ULA1_HUMAN	NEDD8-activating enzyme E1 regulatory subunit	No expression data available	1r4mBE	ULA1_HUMAN - UBA3_HUMAN	-6.605	-5.656	23	27	85.1852	0.5	0.425926	0.209159	0.0890864	-0.588416
EBV	BNRF1_EBV	5kdmD	5f0kA	VPS35_HUMAN	Vacuolar protein sorting-associated protein 35	No expression data available	5f0kAB	VPS35_HUMAN - VPS35_HUMAN	-9.038	-10.999	37	56	66.0714	1.5	0.991071	0.0539157	0.0534343	-0.482939
EBV	BNRF1_EBV	5kdmD	5lxrB	ZCHC8_HUMAN	Zinc finger CCHC domain-containing protein 8	No expression data available	5lxrAB	ZCHC8_HUMAN - RBM7_HUMAN	-6.848	-20.751	38	41	92.6829	1	0.926829	0.984433	0.912401	-6.24812
EBV	DUT_EBV	2bsyA	1apyC	ASPG_HUMAN	N(4)-(beta-N-acetylglucosaminyl)-L-asparaginase	No expression data available	1apyBC	ASPG_HUMAN - ASPG_HUMAN	-7.461	-10.161	28	31	90.3226	1	0.903226	0.29774	0.268927	-2.00646
EBV	DUT_EBV	2bsyA	4w5aA	ATRX_HUMAN	Transcriptional regulator ATRX	No expression data available	4w5aAB	ATRX_HUMAN - ATRX_HUMAN	-5.981	-9.868	18	24	75	0.5	0.375	0.265027	0.0993853	-0.594423
EBV	DUT_EBV	2bsyA	3d2uB	B2MG_HUMAN	Beta-2-microglobulin	No expression data available	3d2uBD	B2MG_HUMAN - LIRB1_HUMAN	-5.244	-10.099	27	34	79.4118	1	0.794118	0.0344844	0.0273847	-0.143605
EBV	DUT_EBV	2bsyA	1p32A	C1QBP_HUMAN	Complement component 1 Q subcomponent-binding protein, mitochondrial	No expression data available	1p32AB	C1QBP_HUMAN - C1QBP_HUMAN	-7.368	-19.574	27	51	52.9412	1.5	0.794118	0.991052	0.787011	-5.7987
EBV	DUT_EBV	2bsyA	4fqnA	CCM2_HUMAN	Cerebral cavernous malformations 2 protein	No expression data available	4fqnAC	CCM2_HUMAN - CCM2_HUMAN	-7.344	-6.582	20	29	68.9655	0.5	0.344828	0.265027	0.0913888	-0.671159
EBV	DUT_EBV	2bsyA	5yxkB	CD86_HUMAN	T-lymphocyte activation antigen CD86	No expression data available	5yxkAB	CD86_HUMAN - CD86_HUMAN	-5.247	-8.691	22	28	78.5714	0.5	0.392857	0.0356775	0.0140161	-0.0735427
EBV	DUT_EBV	2bsyA	3tduA	DCNL1_HUMAN	DCN1-like protein 1	No expression data available	3tduAC	DCNL1_HUMAN - CUL1_HUMAN	-6.067	-6.931	25	34	73.5294	1	0.735294	0.138263	0.101664	-0.616795
EBV	DUT_EBV	2bsyA	5ioiE	DCX_HUMAN	Neuronal migration protein doublecortin	No expression data available	5ioiAE	DCX_HUMAN - DCX_HUMAN	-6.432	-22.672	21	38	55.2632	1	0.552632	0.539851	0.298339	-1.91891
EBV	DUT_EBV	2bsyA	3g36B	DPY30_HUMAN	Protein dpy-30 homolog	No expression data available	3g36AB	DPY30_HUMAN - DPY30_HUMAN	-5.4	-7.349	16	21	76.1905	0.5	0.380952	0.209159	0.0796798	-0.430271
EBV	DUT_EBV	2bsyA	2ocfD	FINC_HUMAN	Fibronectin	No expression data available	2ocfAD	FINC_HUMAN - ESR1_HUMAN	-5.174	-12.63	31	52	59.6154	1.5	0.894231	0.966905	0.864636	-4.47363
EBV	DUT_EBV	2bsyA	2i5tB	GGCT_HUMAN	Gamma-glutamylcyclotransferase	adrenal gland, appendix, bone marrow, breast, bronchus, caudate, cerebellum, cerebral cortex, cervix, uterine, colon, duodenum, endometrium 1, endometrium 2, epididymis, esophagus, fallopian tube, gallbladder, heart muscle, hippocampus, kidney, liver, lung, lymph node, nasopharynx, oral mucosa, ovary, pancreas, parathyroid gland, placenta, prostate, rectum, salivary gland, seminal vesicle, skelet…	2i5tAB	GGCT_HUMAN - GGCT_HUMAN	-6.214	-12.501	31	42	73.8095	1	0.738095	0.0587529	0.0433653	-0.269472
EBV	DUT_EBV	2bsyA	2xnsB	GNAI1_HUMAN	Guanine nucleotide-binding protein G(i) subunit alpha-1	adrenal gland, bone marrow, breast, bronchus, caudate, cerebellum, cerebral cortex, cervix, uterine, colon, duodenum, endometrium 2, epididymis, esophagus, gallbladder, heart muscle, hippocampus, kidney, lung, lymph node, nasopharynx, oral mucosa, pancreas, placenta, rectum, salivary gland, skeletal muscle, skin 1, skin 2, small intestine, spleen, stomach 1, testis, thyroid gland, tonsil, vagina	2xnsAB	GNAI1_HUMAN - GNAI1_HUMAN	-5.707	-8.877	27	38	71.0526	1	0.710526	0.0788314	0.0560118	-0.319659
EBV	DUT_EBV	2bsyA	2mvcA	INS_HUMAN	Insulin	No expression data available	2mvcAB	INS_HUMAN - INS_HUMAN	-5.986	-13.524	18	28	64.2857	0.5	0.321429	0.940314	0.302244	-1.80923
EBV	DUT_EBV	2bsyA	5j7eE	KCNH1_HUMAN	Potassium voltage-gated channel subfamily H member 1	No expression data available	5j7eCE	KCNH1_HUMAN - KCNH1_HUMAN	-5.506	-12.569	25	37	67.5676	1	0.675676	0.483276	0.326538	-1.79792
EBV	DUT_EBV	2bsyA	1qp1B	KV133_HUMAN	Immunoglobulin kappa variable 1-33	No expression data available	1qp1AB	KV133_HUMAN - KV133_HUMAN	-5.354	-7.399	32	36	88.8889	1	0.888889	0.265027	0.23558	-1.26129
EBV	DUT_EBV	2bsyA	3rodB	NNMT_HUMAN	Nicotinamide N-methyltransferase	adrenal gland, cerebral cortex, cervix, uterine, duodenum, endometrium 1, endometrium 2, epididymis, gallbladder, kidney, liver, lung, pancreas, placenta, prostate, rectum, skin 1, small intestine, soft tissue 1, stomach 1	3rodAB	NNMT_HUMAN - NNMT_HUMAN	-5.026	-6.678	29	49	59.1837	1	0.591837	0.103393	0.0611916	-0.307549
EBV	DUT_EBV	2bsyA	4oniB	NR5A2_HUMAN	Nuclear receptor subfamily 5 group A member 2	No expression data available	4oniAB	NR5A2_HUMAN - NR5A2_HUMAN	-5.786	-11.771	32	50	64	1.5	0.96	0.00978428	0.0093929	-0.0543473
EBV	DUT_EBV	2bsyA	5hvqD	NSE3_HUMAN	Non-structural maintenance of chromosomes element 3 homolog	No expression data available	5hvqCD	NSE3_HUMAN - NSE1_HUMAN	-6.545	-10.207	39	63	61.9048	1.5	0.928571	0.767078	0.712286	-4.66192
EBV	DUT_EBV	2bsyA	3v5qA	NTRK3_HUMAN	NT-3 growth factor receptor	No expression data available	3v5qAB	NTRK3_HUMAN - NTRK3_HUMAN	-5.601	-7.921	32	42	76.1905	1	0.761905	0.225352	0.171697	-0.961675
EBV	DUT_EBV	2bsyA	4c4kO	OBSCN_HUMAN	Obscurin	No expression data available	4c4kOT	OBSCN_HUMAN - TITIN_HUMAN	-5.739	-13.045	37	41	90.2439	1	0.902439	0.948807	0.856241	-4.91397
EBV	DUT_EBV	2bsyA	2wp3O	OBSL1_HUMAN	Obscurin-like protein 1	adrenal gland, appendix, breast, bronchus, cerebellum, cerebral cortex, cervix, uterine, colon, duodenum, endometrium 1, endometrium 2, esophagus, fallopian tube, gallbladder, heart muscle, hippocampus, kidney, liver, lung, lymph node, nasopharynx, oral mucosa, ovary, pancreas, parathyroid gland, placenta, prostate, rectum, salivary gland, seminal vesicle, skeletal muscle, skin 1, skin 2, small i…	2wp3OT	OBSL1_HUMAN - TITIN_HUMAN	-5.214	-14.46	34	42	80.9524	1	0.809524	0.801751	0.649037	-3.38408
EBV	DUT_EBV	2bsyA	3knbB	OBSL1_HUMAN	Obscurin-like protein 1	adrenal gland, appendix, breast, bronchus, cerebellum, cerebral cortex, cervix, uterine, colon, duodenum, endometrium 1, endometrium 2, esophagus, fallopian tube, gallbladder, heart muscle, hippocampus, kidney, liver, lung, lymph node, nasopharynx, oral mucosa, ovary, pancreas, parathyroid gland, placenta, prostate, rectum, salivary gland, seminal vesicle, skeletal muscle, skin 1, skin 2, small i…	3knbAB	OBSL1_HUMAN - TITIN_HUMAN	-5.354	-14.755	35	43	81.3953	1	0.813953	0.939456	0.764673	-4.09406
EBV	DUT_EBV	2bsyA	3itmB	PDE2A_HUMAN	cGMP-dependent 3',5'-cyclic phosphodiesterase	No expression data available	3itmAB	PDE2A_HUMAN - PDE2A_HUMAN	-5.593	-13.487	44	70	62.8571	1.5	0.942857	0.908796	0.856865	-4.79245
EBV	DUT_EBV	2bsyA	3ituD	PDE2A_HUMAN	cGMP-dependent 3',5'-cyclic phosphodiesterase	No expression data available	3ituCD	PDE2A_HUMAN - PDE2A_HUMAN	-5.564	-8.613	29	50	58	1.5	0.87	0.104772	0.091152	-0.50717
EBV	DUT_EBV	2bsyA	6b96B	PDE2A_HUMAN	cGMP-dependent 3',5'-cyclic phosphodiesterase	No expression data available	6b96AB	PDE2A_HUMAN - PDE2A_HUMAN	-7.739	-5.553	39	60	65	1.5	0.975	0	0	0
EBV	DUT_EBV	2bsyA	4r67u	PSA5_HUMAN	Proteasome subunit alpha type-5	adrenal gland, appendix, bone marrow, breast, bronchus, caudate, cerebellum, cerebral cortex, cervix, uterine, colon, duodenum, endometrium 1, endometrium 2, epididymis, esophagus, fallopian tube, gallbladder, heart muscle, hippocampus, kidney, liver, lung, lymph node, nasopharynx, oral mucosa, ovary, pancreas, parathyroid gland, placenta, prostate, rectum, salivary gland, seminal vesicle, skelet…	4r673u	PSA5_HUMAN - PSB5_HUMAN	-5.119	N/A	15	24	62.5	0.5	0.3125	0.406191	0.126935	-0.649779
EBV	DUT_EBV	2bsyA	5w5oJ	RIPK2_HUMAN	Receptor-interacting serine/threonine-protein kinase 2	adrenal gland, appendix, breast, bronchus, caudate, cerebral cortex, cervix, uterine, colon, duodenum, endometrium 1, endometrium 2, epididymis, fallopian tube, gallbladder, heart muscle, hippocampus, kidney, liver, lung, lymph node, nasopharynx, oral mucosa, pancreas, parathyroid gland, placenta, prostate, rectum, salivary gland, seminal vesicle, skeletal muscle, skin 1, small intestine, smooth …	5w5oJM	RIPK2_HUMAN - RIPK2_HUMAN	-5.597	-7.542	16	25	64	0.5	0.32	0.280582	0.0897863	-0.502534
EBV	DUT_EBV	2bsyA	1y8qA	SAE1_HUMAN	SUMO-activating enzyme subunit 1	No expression data available	1y8qAB	SAE1_HUMAN - SAE2_HUMAN	-5.362	-37.084	46	105	43.8095	2	0.87619	0.999987	0.876179	-4.69807
EBV	DUT_EBV	2bsyA	5mqfh	SMD2_HUMAN	Small nuclear ribonucleoprotein Sm D2	No expression data available	5mqfhi	SMD2_HUMAN - RUXF_HUMAN	-5.535	-11.87	17	22	77.2727	0.5	0.386364	0.162465	0.0627706	-0.347435
EBV	DUT_EBV	2bsyA	4uowP	TITIN_HUMAN	Titin	No expression data available	4uowOP	TITIN_HUMAN - OBSCN_HUMAN	-5.971	-9.404	32	40	80	1	0.8	0.0827618	0.0662094	-0.395336
EBV	DUT_EBV	2bsyA	2qmrB	TNPO1_HUMAN	Transportin-1	adrenal gland, appendix, bone marrow, breast, bronchus, caudate, cerebellum, cerebral cortex, cervix, uterine, colon, duodenum, endometrium 1, endometrium 2, epididymis, esophagus, fallopian tube, gallbladder, heart muscle, hippocampus, kidney, liver, lung, lymph node, nasopharynx, oral mucosa, ovary, pancreas, parathyroid gland, placenta, prostate, rectum, salivary gland, seminal vesicle, skelet…	2qmrAB	TNPO1_HUMAN - TNPO1_HUMAN	-5.007	-2.324	24	27	88.8889	0.5	0.444444	0	0	0
EBV	DUT_EBV	2bsyA	1r4mB	UBA3_HUMAN	NEDD8-activating enzyme E1 catalytic subunit	No expression data available	1r4mBI	UBA3_HUMAN - NEDD8_HUMAN	-6.868	-17.303	19	32	59.375	1	0.59375	0.989672	0.587618	-4.03576
EBV	DUT_EBV	2bsyA	4bx8B	VP33A_HUMAN	Vacuolar protein sorting-associated protein 33A	No expression data available	4bx8AB	VP33A_HUMAN - VP33A_HUMAN	-5.205	-10.741	40	72	55.5556	1.5	0.833333	0.329599	0.274666	-1.42963
EBV	EBNA1_EBV	1b3tA	6c9hA	AAPK1_HUMAN	5'-AMP-activated protein kinase catalytic subunit alpha-1	No expression data available	6c9hAC	AAPK1_HUMAN - AAKG1_HUMAN	-6.574	-19.275	40	79	50.6329	1.5	0.759494	0.58897	0.447319	-2.94067
EBV	EBNA1_EBV	1b3tA	3pmrB	APLP1_HUMAN	Amyloid-like protein 1	No expression data available	3pmrAB	APLP1_HUMAN - APLP1_HUMAN	-5.266	-33.105	36	79	45.5696	1.5	0.683544	0.996699	0.681288	-3.58766
EBV	EBNA1_EBV	1b3tA	4nefC	AQP2_HUMAN	Aquaporin-2	No expression data available	4nefAC	AQP2_HUMAN - AQP2_HUMAN	-6.639	-32.419	50	89	56.1798	2	1.1236	0.999259	1.12276	-7.45402
EBV	EBNA1_EBV	1b3tA	5xuyB	ATGA1_HUMAN	Autophagy-related protein 101	adrenal gland, appendix, bone marrow, breast, caudate, cerebral cortex, cervix, uterine, colon, epididymis, fallopian tube, gallbladder, heart muscle, hippocampus, kidney, liver, lung, lymph node, oral mucosa, pancreas, parathyroid gland, placenta, prostate, rectum, salivary gland, seminal vesicle, skeletal muscle, skin 1, skin 2, small intestine, smooth muscle, soft tissue 1, soft tissue 2, sple…	5xuyAB	ATGA1_HUMAN - ATG13_HUMAN	-6.216	-20.78	32	60	53.3333	1.5	0.8	0.912115	0.729692	-4.53576
EBV	EBNA1_EBV	1b3tA	2x89E	B2MG_HUMAN	Beta-2-microglobulin	No expression data available	2x89DE	B2MG_HUMAN - B2MG_HUMAN	-5.215	-27.243	33	53	62.2642	1.5	0.933962	0.512685	0.478829	-2.49709
EBV	EBNA1_EBV	1b3tA	1jm7A	BRCA1_HUMAN	Breast cancer type 1 susceptibility protein	No expression data available	1jm7AB	BRCA1_HUMAN - BARD1_HUMAN	-7.782	-16.196	37	53	69.8113	1.5	1.04717	0.959916	1.0052	-7.82243
EBV	EBNA1_EBV	1b3tA	5eguD	BRD4_HUMAN	Bromodomain-containing protein 4	No expression data available	5eguBD	BRD4_HUMAN - BRD4_HUMAN	-7.39	-12.195	28	53	52.8302	1.5	0.792453	0.00422646	0.00334927	-0.0247511
EBV	EBNA1_EBV	1b3tA	3dekB	CASP3_HUMAN	Caspase-3	No expression data available	3dekAB	CASP3_HUMAN - CASP3_HUMAN	-6.269	-33.972	50	82	60.9756	2	1.21951	0.999994	1.21951	-7.64508
EBV	EBNA1_EBV	1b3tA	1shlB	CASP7_HUMAN	Caspase-7	adrenal gland, appendix, breast, bronchus, cerebellum, cerebral cortex, cervix, uterine, colon, duodenum, endometrium 1, epididymis, esophagus, fallopian tube, gallbladder, kidney, liver, lung, lymph node, nasopharynx, oral mucosa, ovary, pancreas, parathyroid gland, placenta, prostate, rectum, salivary gland, seminal vesicle, skin 1, skin 2, small intestine, stomach 1, stomach 2, testis, tonsil,…	1shlAB	CASP7_HUMAN - CASP7_HUMAN	-7.526	-16.423	33	40	82.5	1	0.825	0.992598	0.818893	-6.16299
EBV	EBNA1_EBV	1b3tA	4jr2B	CASP7_HUMAN	Caspase-7	adrenal gland, appendix, breast, bronchus, cerebellum, cerebral cortex, cervix, uterine, colon, duodenum, endometrium 1, epididymis, esophagus, fallopian tube, gallbladder, kidney, liver, lung, lymph node, nasopharynx, oral mucosa, ovary, pancreas, parathyroid gland, placenta, prostate, rectum, salivary gland, seminal vesicle, skin 1, skin 2, small intestine, stomach 1, stomach 2, testis, tonsil,…	4jr2AB	CASP7_HUMAN - CASP7_HUMAN	-5.4	-25.474	48	68	70.5882	1.5	1.05882	0.999913	1.05873	-5.71715
EBV	EBNA1_EBV	1b3tA	3g33B	CCND3_HUMAN	G1/S-specific cyclin-D3	adrenal gland, appendix, bone marrow, cerebellum, cerebral cortex, colon, duodenum, gallbladder, lung, lymph node, nasopharynx, pancreas, placenta, smooth muscle, spleen, testis, tonsil, urinary bladder	3g33BC	CCND3_HUMAN - CDK4_HUMAN	-5.371	-16.012	35	48	72.9167	1	0.729167	0.965671	0.704135	-3.78191
EBV	EBNA1_EBV	1b3tA	1ztpB	CK068_HUMAN	UPF0696 protein C11orf68	No expression data available	1ztpAB	CK068_HUMAN - CK068_HUMAN	-5.65	-11.403	35	69	50.7246	1.5	0.76087	0.939834	0.715091	-4.04027
EBV	EBNA1_EBV	1b3tA	3fy7B	CLIC3_HUMAN	Chloride intracellular channel protein 3	No expression data available	3fy7AB	CLIC3_HUMAN - CLIC3_HUMAN	-6.585	-10.452	37	60	61.6667	1.5	0.925	0.209159	0.193472	-1.27402
EBV	EBNA1_EBV	1b3tA	4ae2A	CO3A1_HUMAN	Collagen alpha-1(III) chain	No expression data available	4ae2AB	CO3A1_HUMAN - CO3A1_HUMAN	-5.009	-6.667	30	38	78.9474	1	0.789474	0.0898889	0.070965	-0.355463
EBV	EBNA1_EBV	1b3tA	1li1B	CO4A1_HUMAN	Collagen alpha-1(IV) chain	appendix, breast, caudate, cerebral cortex, colon, duodenum, endometrium 1, endometrium 2, heart muscle, hippocampus, kidney, liver, lung, ovary, placenta, skin 1, smooth muscle, soft tissue 1, soft tissue 2, spleen, testis, thyroid gland, urinary bladder	1li1BF	CO4A1_HUMAN - CO4A2_HUMAN	-5.701	-9.362	28	51	54.902	1.5	0.823529	0.661422	0.5447	-3.10534
EBV	EBNA1_EBV	1b3tA	1nb3I	CYTA_HUMAN	Cystatin-A	No expression data available	1nb3AI	CYTA_HUMAN - CATH_PIG	-5.429	-14.415	29	45	64.4444	1	0.644444	0.961782	0.619815	-3.36498
EBV	EBNA1_EBV	1b3tA	6f1to	DC1I2_HUMAN	Cytoplasmic dynein 1 intermediate chain 2	No expression data available	6f1tot	DC1I2_HUMAN - DLRB1_HUMAN	-6.925	-12.075	29	43	67.4419	1	0.674419	0.145746	0.0982941	-0.680687
EBV	EBNA1_EBV	1b3tA	1xu9C	DHI1_HUMAN	Corticosteroid 11-beta-dehydrogenase isozyme 1	No expression data available	1xu9AC	DHI1_HUMAN - DHI1_HUMAN	-5.043	-10.707	16	23	69.5652	0.5	0.347826	0.162465	0.0565096	-0.284978
EBV	EBNA1_EBV	1b3tA	1rozB	DHYS_HUMAN	Deoxyhypusine synthase	adrenal gland, appendix, bone marrow, breast, bronchus, cerebellum, cerebral cortex, cervix, uterine, colon, duodenum, endometrium 1, endometrium 2, epididymis, esophagus, fallopian tube, gallbladder, heart muscle, kidney, lung, lymph node, nasopharynx, pancreas, parathyroid gland, placenta, rectum, salivary gland, seminal vesicle, skeletal muscle, skin 1, skin 2, small intestine, smooth muscle, …	1rozAB	DHYS_HUMAN - DHYS_HUMAN	-5.372	-53.009	51	101	50.495	2	1.0099	1	1.0099	-5.42519
EBV	EBNA1_EBV	1b3tA	2eb1C	DICER_HUMAN	Endoribonuclease Dicer	appendix, bone marrow, breast, bronchus, caudate, cerebellum, cerebral cortex, cervix, uterine, colon, duodenum, endometrium 1, endometrium 2, epididymis, esophagus, fallopian tube, gallbladder, heart muscle, hippocampus, kidney, lymph node, nasopharynx, oral mucosa, ovary, pancreas, placenta, rectum, salivary gland, seminal vesicle, skeletal muscle, skin 2, small intestine, soft tissue 1, spleen…	2eb1AC	DICER_HUMAN - DICER_HUMAN	-9.342	-22.787	33	56	58.9286	1.5	0.883929	0.981575	0.867642	-8.10551
EBV	EBNA1_EBV	1b3tA	3a98A	DOCK2_HUMAN	Dedicator of cytokinesis protein 2	No expression data available	3a98AB	DOCK2_HUMAN - ELMO1_HUMAN	-5.258	-38.994	38	75	50.6667	1.5	0.76	0.991544	0.753573	-3.96229
EBV	EBNA1_EBV	1b3tA	1itqB	DPEP1_HUMAN	Dipeptidase 1	No expression data available	1itqAB	DPEP1_HUMAN - DPEP1_HUMAN	-5.351	-27.892	45	83	54.2169	2	1.08434	0.997795	1.08195	-5.7895
EBV	EBNA1_EBV	1b3tA	2igqB	EHMT1_HUMAN	Histone-lysine N-methyltransferase EHMT1	No expression data available	2igqAB	EHMT1_HUMAN - EHMT1_HUMAN	-5.142	-18.71	43	63	68.254	1.5	1.02381	0.566599	0.58009	-2.98282
EBV	EBNA1_EBV	1b3tA	4fxvB	ELAV1_HUMAN	ELAV-like protein 1	adrenal gland, appendix, bone marrow, breast, bronchus, caudate, cerebellum, cerebral cortex, cervix, uterine, colon, duodenum, endometrium 1, endometrium 2, epididymis, esophagus, fallopian tube, gallbladder, heart muscle, hippocampus, kidney, liver, lung, lymph node, nasopharynx, oral mucosa, ovary, pancreas, parathyroid gland, placenta, prostate, rectum, salivary gland, seminal vesicle, skelet…	4fxvAB	ELAV1_HUMAN - ELAV1_HUMAN	-6.001	-5.386	27	29	93.1034	0.5	0.465517	0.209159	0.0973673	-0.584301
EBV	EBNA1_EBV	1b3tA	2nn6E	EXOS7_HUMAN	Exosome complex component RRP42	adrenal gland, appendix, breast, bronchus, caudate, cerebellum, cerebral cortex, cervix, uterine, colon, duodenum, endometrium 1, endometrium 2, epididymis, esophagus, fallopian tube, gallbladder, heart muscle, hippocampus, kidney, lung, nasopharynx, ovary, pancreas, parathyroid gland, placenta, rectum, salivary gland, seminal vesicle, skeletal muscle, skin 1, skin 2, small intestine, smooth musc…	2nn6EH	EXOS7_HUMAN - EXOS2_HUMAN	-5.721	-3.893	30	52	57.6923	1.5	0.865385	0.525854	0.455066	-2.60343
EBV	EBNA1_EBV	1b3tA	6d6uD	GBRA1_HUMAN	Gamma-aminobutyric acid receptor subunit alpha-1	No expression data available	6d6uDE	GBRA1_HUMAN - GBRG2_HUMAN	-5.31	-17.863	39	93	41.9355	2	0.83871	0.982018	0.823628	-4.37346
EBV	EBNA1_EBV	1b3tA	5ntuA	GDF8_HUMAN	Growth/differentiation factor 8	adrenal gland, appendix, bone marrow, breast, bronchus, caudate, cerebellum, cerebral cortex, cervix, uterine, colon, duodenum, endometrium 1, endometrium 2, epididymis, esophagus, fallopian tube, gallbladder, heart muscle, hippocampus, kidney, liver, lung, lymph node, nasopharynx, oral mucosa, ovary, pancreas, parathyroid gland, placenta, prostate, rectum, seminal vesicle, skeletal muscle, skin …	5ntuAB	GDF8_HUMAN - GDF8_HUMAN	-5.996	-53.214	60	137	43.7956	2	0.875912	0.999631	0.875589	-5.25003
EBV	EBNA1_EBV	1b3tA	2v4mB	GFPT1_HUMAN	Glutamine--fructose-6-phosphate aminotransferase [isomerizing] 1	No expression data available	2v4mAB	GFPT1_HUMAN - GFPT1_HUMAN	-6.618	-24.297	57	105	54.2857	2	1.08571	0.979767	1.06375	-7.03988
EBV	EBNA1_EBV	1b3tA	1r4aG	GOGA4_HUMAN	Golgin subfamily A member 4	No expression data available	1r4aEG	GOGA4_HUMAN - GOGA4_HUMAN	-5.444	-18.876	33	44	75	1	0.75	0.828159	0.621119	-3.38137
EBV	EBNA1_EBV	1b3tA	2ndgB	H31_HUMAN	Histone H3.1	No expression data available	2ndgAB	H31_HUMAN - AF9_HUMAN	-6.192	-3.422	20	28	71.4286	0.5	0.357143	0.413579	0.147707	-0.9146
EBV	EBNA1_EBV	1b3tA	1o1lB	HBB_HUMAN	Hemoglobin subunit beta	No expression data available	1o1lAB	HBB_HUMAN - HBA_HUMAN	-6.382	-22.9	34	74	45.9459	1.5	0.689189	0.992485	0.68401	-4.36535
EBV	EBNA1_EBV	1b3tA	5iueA	HLAF_HUMAN	HLA class I histocompatibility antigen, alpha chain F	No expression data available	5iueAB	HLAF_HUMAN - B2MG_HUMAN	-8.439	-14.596	31	46	67.3913	1	0.673913	0.959175	0.6464	-5.45497
EBV	EBNA1_EBV	1b3tA	3a8yA	HS71A_HUMAN	Heat shock 70 kDa protein 1A	No expression data available	3a8yAC	HS71A_HUMAN - BAG5_HUMAN	-5.573	-7.871	34	46	73.913	1	0.73913	0.649357	0.479959	-2.67481
EBV	EBNA1_EBV	1b3tA	3eskB	HSP7C_HUMAN	Heat shock cognate 71 kDa protein	No expression data available	3eskAB	HSP7C_HUMAN - STIP1_HUMAN	-5.037	-6.457	39	60	65	1.5	0.975	0.588242	0.573536	-2.8889
EBV	EBNA1_EBV	1b3tA	2z3rO	IL15_HUMAN	Interleukin-15	adrenal gland, bone marrow, breast, caudate, cerebral cortex, cervix, uterine, colon, duodenum, epididymis, esophagus, fallopian tube, gallbladder, hippocampus, kidney, liver, lung, lymph node, oral mucosa, pancreas, placenta, prostate, rectum, salivary gland, seminal vesicle, skin 1, skin 2, small intestine, spleen, stomach 1, stomach 2, testis, thyroid gland, tonsil, urinary bladder, vagina	2z3rCO	IL15_HUMAN - IL15_HUMAN	-5.295	-14.229	31	40	77.5	1	0.775	0.0397519	0.0308077	-0.163127
EBV	EBNA1_EBV	1b3tA	2z3rG	IL15_HUMAN	Interleukin-15	adrenal gland, bone marrow, breast, caudate, cerebral cortex, cervix, uterine, colon, duodenum, epididymis, esophagus, fallopian tube, gallbladder, hippocampus, kidney, liver, lung, lymph node, oral mucosa, pancreas, placenta, prostate, rectum, salivary gland, seminal vesicle, skin 1, skin 2, small intestine, spleen, stomach 1, stomach 2, testis, thyroid gland, tonsil, urinary bladder, vagina	2z3rGK	IL15_HUMAN - IL15_HUMAN	-5.398	-13.016	33	41	80.4878	1	0.804878	0.120042	0.0966189	-0.521549
EBV	EBNA1_EBV	1b3tA	1m48B	IL2_HUMAN	Interleukin-2	No expression data available	1m48AB	IL2_HUMAN - IL2_HUMAN	-5.089	-11.065	22	28	78.5714	0.5	0.392857	0.000729254	0.000286493	-0.00145796
EBV	EBNA1_EBV	1b3tA	1m4rB	IL22_HUMAN	Interleukin-22	No expression data available	1m4rAB	IL22_HUMAN - IL22_HUMAN	-6.301	-12.48	40	52	76.9231	1.5	1.15385	0.22933	0.264611	-1.66732
EBV	EBNA1_EBV	1b3tA	1ykbC	IL22_HUMAN	Interleukin-22	No expression data available	1ykbCD	IL22_HUMAN - IL22_HUMAN	-5.843	-11.413	40	49	81.6327	1	0.816327	0.0807794	0.0659423	-0.385301
EBV	EBNA1_EBV	1b3tA	3mopK	IRAK2_HUMAN	Interleukin-1 receptor-associated kinase-like 2	No expression data available	3mopGK	IRAK2_HUMAN - IRAK4_HUMAN	-5.074	-7.104	30	36	83.3333	1	0.833333	0.0600495	0.0500412	-0.253909
EBV	EBNA1_EBV	1b3tA	3tszB	JAM1_HUMAN	Junctional adhesion molecule A	No expression data available	3tszAB	JAM1_HUMAN - ZO1_HUMAN	-5.872	-12.624	32	61	52.459	1.5	0.786885	0.794818	0.625431	-3.67253
EBV	EBNA1_EBV	1b3tA	5ybuB	KI21A_HUMAN	Kinesin-like protein KIF21A	No expression data available	5ybuAB	KI21A_HUMAN - KANK1_HUMAN	-7.827	-13.836	43	77	55.8442	1.5	0.837662	0.477515	0.399996	-3.13077
EBV	EBNA1_EBV	1b3tA	4ubfB	KIF2C_HUMAN	Kinesin-like protein KIF2C	No expression data available	4ubfAB	KIF2C_HUMAN - KIF2C_HUMAN	-5.315	-14.589	35	40	87.5	1	0.875	0.00090798	0.000794482	-0.00422267
EBV	EBNA1_EBV	1b3tA	2pnoA	LTC4S_HUMAN	Leukotriene C4 synthase	No expression data available	2pnoAB	LTC4S_HUMAN - LTC4S_HUMAN	-7.686	-14.664	34	50	68	1.5	1.02	0.42214	0.430583	-3.30946
EBV	EBNA1_EBV	1b3tA	2pnoC	LTC4S_HUMAN	Leukotriene C4 synthase	No expression data available	2pnoAC	LTC4S_HUMAN - LTC4S_HUMAN	-6.689	-15.608	34	50	68	1.5	1.02	0.260956	0.266175	-1.78044
EBV	EBNA1_EBV	1b3tA	3khfB	MAST3_HUMAN	Microtubule-associated serine/threonine-protein kinase 3	No expression data available	3khfAB	MAST3_HUMAN - MAST3_HUMAN	-8.94	-29.222	48	69	69.5652	1.5	1.04348	0.997882	1.04127	-9.30893
EBV	EBNA1_EBV	1b3tA	6aygA	MCLN3_HUMAN	Mucolipin-3	No expression data available	6aygAB	MCLN3_HUMAN - MCLN3_HUMAN	-10.624	-32.887	47	98	47.9592	2	0.959184	0.209159	0.200622	-2.13141
EBV	EBNA1_EBV	1b3tA	6aygD	MCLN3_HUMAN	Mucolipin-3	No expression data available	6aygAD	MCLN3_HUMAN - MCLN3_HUMAN	-8.82	-32.398	55	97	56.701	2	1.13402	0.162465	0.184239	-1.62499
EBV	EBNA1_EBV	1b3tA	3gmhH	MD2L1_HUMAN	Mitotic spindle assembly checkpoint protein MAD2A	No expression data available	3gmhHI	MD2L1_HUMAN - MD2L1_HUMAN	-5.228	-14.637	42	57	73.6842	1.5	1.10526	0.345751	0.382146	-1.99786
EBV	EBNA1_EBV	1b3tA	2idxC	MMAB_HUMAN	Corrinoid adenosyltransferase	adrenal gland, appendix, breast, bronchus, caudate, cerebellum, cerebral cortex, colon, duodenum, endometrium 1, endometrium 2, epididymis, esophagus, fallopian tube, gallbladder, heart muscle, hippocampus, kidney, liver, lung, lymph node, nasopharynx, oral mucosa, ovary, pancreas, parathyroid gland, placenta, prostate, rectum, salivary gland, seminal vesicle, skeletal muscle, skin 1, skin 2, sma…	2idxAC	MMAB_HUMAN - MMAB_HUMAN	-5.775	-16.644	48	68	70.5882	1.5	1.05882	0.957057	1.01335	-5.85212
EBV	EBNA1_EBV	1b3tA	2y8oB	MP2K6_HUMAN	Dual specificity mitogen-activated protein kinase kinase 6	No expression data available	2y8oAB	MP2K6_HUMAN - MK14_HUMAN	-6.461	-10.839	22	36	61.1111	1	0.611111	0.209159	0.12782	-0.825843
EBV	EBNA1_EBV	1b3tA	3lkxB	NACA_HUMAN	Nascent polypeptide-associated complex subunit alpha	No expression data available	3lkxAB	NACA_HUMAN - BTF3_HUMAN	-7.298	-27.606	29	49	59.1837	1	0.591837	0.952968	0.564001	-4.11608
EBV	EBNA1_EBV	1b3tA	3mcbA	NACA_HUMAN	Nascent polypeptide-associated complex subunit alpha	No expression data available	3mcbAB	NACA_HUMAN - BTF3_HUMAN	-5.929	-26.978	29	46	63.0435	1	0.630435	0.768669	0.484596	-2.87317
EBV	EBNA1_EBV	1b3tA	1o7kB	NCF1_HUMAN	Neutrophil cytosol factor 1	No expression data available	1o7kAB	NCF1_HUMAN - NCF1_HUMAN	-5.34	-5.509	21	39	53.8462	1	0.538462	0.265027	0.142707	-0.762056
EBV	EBNA1_EBV	1b3tA	5xtca	NDUB5_HUMAN	NADH dehydrogenase [ubiquinone] 1 beta subcomplex subunit 5, mitochondrial	No expression data available	5xtcar	NDUB5_HUMAN - NU4M_HUMAN	-5.422	-18.744	34	62	54.8387	1.5	0.822581	0.107065	0.0880698	-0.477515
EBV	EBNA1_EBV	1b3tA	5ojkB	NLGN1_HUMAN	Neuroligin-1	adrenal gland, bone marrow, caudate, cerebellum, cerebral cortex, cervix, uterine, duodenum, epididymis, gallbladder, heart muscle, hippocampus, kidney, lymph node, nasopharynx, pancreas, parathyroid gland, placenta, salivary gland, seminal vesicle, small intestine, soft tissue 1, stomach 1, stomach 2, testis, thyroid gland, tonsil, urinary bladder	5ojkAB	NLGN1_HUMAN - NLGN1_HUMAN	-6.131	-13.023	30	42	71.4286	1	0.714286	0.191003	0.136431	-0.836456
EBV	EBNA1_EBV	1b3tA	6arhB	NPL_HUMAN	N-acetylneuraminate lyase	No expression data available	6arhAB	NPL_HUMAN - NPL_HUMAN	-6.654	-29.223	37	63	58.7302	1.5	0.880952	0.996331	0.87772	-5.84035
EBV	EBNA1_EBV	1b3tA	5gxwB	NUMA1_HUMAN	Nuclear mitotic apparatus protein 1	No expression data available	5gxwAB	NUMA1_HUMAN - IMA1_MOUSE	-5.242	-17.602	50	125	40	2	0.8	0.964856	0.771885	-4.04622
EBV	EBNA1_EBV	1b3tA	1ft8C	NXF1_HUMAN	Nuclear RNA export factor 1	No expression data available	1ft8BC	NXF1_HUMAN - NXF1_HUMAN	-6.653	-11.269	29	36	80.5556	1	0.805556	0.0271499	0.0218708	-0.145506
EBV	EBNA1_EBV	1b3tA	4ov6A	PCSK9_HUMAN	Proprotein convertase subtilisin/kexin type 9	No expression data available	4ov6AE	PCSK9_HUMAN - PCSK9_HUMAN	-5.213	-8.916	17	33	51.5152	1	0.515152	0.0466993	0.0240572	-0.12541
EBV	EBNA1_EBV	1b3tA	1sojJ	PDE3B_HUMAN	cGMP-inhibited 3',5'-cyclic phosphodiesterase B	No expression data available	1sojAJ	PDE3B_HUMAN - PDE3B_HUMAN	-6.091	-7.289	33	60	55	1.5	0.825	0.0186219	0.0153631	-0.0935765
EBV	EBNA1_EBV	1b3tA	3lpyB	PPIE_HUMAN	Peptidyl-prolyl cis-trans isomerase E	adrenal gland, appendix, breast, bronchus, caudate, cerebellum, cerebral cortex, cervix, uterine, colon, duodenum, endometrium 1, endometrium 2, epididymis, esophagus, fallopian tube, gallbladder, heart muscle, hippocampus, kidney, liver, lung, lymph node, nasopharynx, oral mucosa, ovary, pancreas, parathyroid gland, placenta, prostate, rectum, salivary gland, seminal vesicle, skeletal muscle, sk…	3lpyAB	PPIE_HUMAN - PPIE_HUMAN	-5.151	-8.541	30	31	96.7742	1	0.967742	0.166435	0.161066	-0.829653
EBV	EBNA1_EBV	1b3tA	6avoB	PSB10_HUMAN	Proteasome subunit beta type-10	No expression data available	6avoBY	PSB10_HUMAN - PSB3_HUMAN	-8.17	-20.129	46	73	63.0137	1.5	0.945205	0.872725	0.824904	-6.73947
EBV	EBNA1_EBV	1b3tA	5ln33	PSB3_HUMAN	Proteasome subunit beta type-3	adrenal gland, appendix, bone marrow, breast, bronchus, caudate, cerebellum, cerebral cortex, cervix, uterine, colon, duodenum, endometrium 1, endometrium 2, epididymis, esophagus, fallopian tube, gallbladder, heart muscle, hippocampus, kidney, liver, lung, nasopharynx, oral mucosa, ovary, pancreas, parathyroid gland, placenta, prostate, rectum, salivary gland, seminal vesicle, skeletal muscle, s…	5ln334	PSB3_HUMAN - PSB2_HUMAN	-5.559	N/A	22	25	88	0.5	0.44	0.0474206	0.0208651	-0.115989
EBV	EBNA1_EBV	1b3tA	4r3o2	PSB4_HUMAN	Proteasome subunit beta type-4	adrenal gland, appendix, bone marrow, breast, bronchus, caudate, cerebellum, cerebral cortex, colon, duodenum, endometrium 1, endometrium 2, epididymis, esophagus, fallopian tube, heart muscle, hippocampus, kidney, liver, lung, lymph node, nasopharynx, oral mucosa, ovary, pancreas, placenta, prostate, rectum, skin 1, skin 2, small intestine, soft tissue 1, soft tissue 2, spleen, stomach 1, stomac…	4r3o2I	PSB4_HUMAN - PSB7_HUMAN	-7.953	-9.704	31	46	67.3913	1	0.673913	0.497923	0.335557	-2.66868
EBV	EBNA1_EBV	1b3tA	5t0gO	PSB7_HUMAN	Proteasome subunit beta type-7	No expression data available	5t0gOP	PSB7_HUMAN - PSB3_HUMAN	-5.571	-18.924	50	72	69.4444	1.5	1.04167	0.43229	0.450302	-2.50863
EBV	EBNA1_EBV	1b3tA	5ln3Q	PSD11_HUMAN	26S proteasome non-ATPase regulatory subunit 11	adrenal gland, appendix, bone marrow, caudate, cerebral cortex, colon, endometrium 1, endometrium 2, fallopian tube, heart muscle, kidney, lung, nasopharynx, placenta, skin 1, skin 2, soft tissue 2, testis, thyroid gland, tonsil	5ln3QU	PSD11_HUMAN - PSMD7_HUMAN	-6.505	-5.577	21	21	100	0.5	0.5	0	0	0
EBV	EBNA1_EBV	1b3tA	5vgzb	PSMD4_HUMAN	26S proteasome non-ATPase regulatory subunit 4	No expression data available	5vgzZb	PSMD4_HUMAN - PSMD7_HUMAN	-5.396	-7.141	23	28	82.1429	0.5	0.410714	0.209159	0.0859047	-0.463542
EBV	EBNA1_EBV	1b3tA	3i2bE	PTPS_HUMAN	6-pyruvoyl tetrahydrobiopterin synthase	No expression data available	3i2bAE	PTPS_HUMAN - PTPS_HUMAN	-7.482	-12.939	30	36	83.3333	1	0.833333	0.556213	0.463511	-3.46799
EBV	EBNA1_EBV	1b3tA	1yb5B	QOR_HUMAN	Quinone oxidoreductase	adrenal gland, appendix, bone marrow, breast, bronchus, caudate, cerebellum, cerebral cortex, cervix, uterine, colon, duodenum, endometrium 1, endometrium 2, epididymis, esophagus, fallopian tube, gallbladder, heart muscle, hippocampus, kidney, liver, lung, lymph node, nasopharynx, oral mucosa, ovary, pancreas, parathyroid gland, placenta, prostate, rectum, salivary gland, seminal vesicle, skelet…	1yb5AB	QOR_HUMAN - QOR_HUMAN	-5.438	-22.312	38	56	67.8571	1.5	1.01786	0.99859	1.01642	-5.5273
EBV	EBNA1_EBV	1b3tA	2lbfB	RLA2_HUMAN	60S acidic ribosomal protein P2	adrenal gland, appendix, bone marrow, breast, bronchus, caudate, cerebellum, cerebral cortex, cervix, uterine, colon, duodenum, endometrium 1, endometrium 2, epididymis, esophagus, fallopian tube, gallbladder, heart muscle, hippocampus, kidney, liver, lung, lymph node, nasopharynx, oral mucosa, ovary, pancreas, parathyroid gland, placenta, prostate, rectum, salivary gland, seminal vesicle, skin 1…	2lbfAB	RLA2_HUMAN - RLA1_HUMAN	-7.184	-10.922	27	45	60	1	0.6	0.994453	0.596672	-4.28649
EBV	EBNA1_EBV	1b3tA	3j7yU	RM23_HUMAN	39S ribosomal protein L23, mitochondrial	adrenal gland, appendix, bone marrow, breast, bronchus, caudate, cerebellum, cerebral cortex, cervix, uterine, colon, duodenum, endometrium 1, endometrium 2, epididymis, esophagus, fallopian tube, gallbladder, heart muscle, hippocampus, kidney, liver, lung, lymph node, nasopharynx, oral mucosa, ovary, pancreas, parathyroid gland, placenta, prostate, rectum, salivary gland, seminal vesicle, skin 1…	3j7yUY	RM23_HUMAN - RM47_HUMAN	-5.877	-25.726	40	71	56.338	1.5	0.84507	0.990427	0.836981	-4.91894
EBV	EBNA1_EBV	1b3tA	5olmB	RO52_HUMAN	E3 ubiquitin-protein ligase TRIM21	appendix, bone marrow, breast, bronchus, caudate, cerebral cortex, colon, duodenum, endometrium 1, endometrium 2, epididymis, esophagus, fallopian tube, gallbladder, heart muscle, hippocampus, kidney, liver, lung, lymph node, nasopharynx, oral mucosa, ovary, pancreas, parathyroid gland, placenta, prostate, rectum, salivary gland, seminal vesicle, skeletal muscle, skin 1, skin 2, small intestine, …	5olmAB	RO52_HUMAN - RO52_HUMAN	-7.737	-23.74	40	65	61.5385	1.5	0.923077	0.997999	0.921229	-7.12755
EBV	EBNA1_EBV	1b3tA	1g1uD	RXRA_HUMAN	Retinoic acid receptor RXR-alpha	No expression data available	1g1uBD	RXRA_HUMAN - RXRA_HUMAN	-11.196	-20.784	32	67	47.7612	1.5	0.716418	0.31586	0.226288	-2.53352
EBV	EBNA1_EBV	1b3tA	6agfB	SCN1B_HUMAN	Sodium channel subunit beta-1	No expression data available	6agfAB	SCN1B_HUMAN - SCN4A_HUMAN	-6.137	-26.44	32	91	35.1648	2	0.703297	0.495242	0.348302	-2.13753
EBV	EBNA1_EBV	1b3tA	4mz3B	SCN4B_HUMAN	Sodium channel subunit beta-4	adrenal gland, appendix, breast, bronchus, caudate, cerebellum, cerebral cortex, cervix, uterine, colon, duodenum, endometrium 1, endometrium 2, epididymis, esophagus, fallopian tube, gallbladder, heart muscle, hippocampus, kidney, liver, lung, lymph node, nasopharynx, oral mucosa, pancreas, parathyroid gland, placenta, prostate, rectum, salivary gland, seminal vesicle, skeletal muscle, skin 1, s…	4mz3AB	SCN4B_HUMAN - SCN4B_HUMAN	-7.494	-14.27	31	43	72.093	1	0.72093	0.341933	0.24651	-1.84735
EBV	EBNA1_EBV	1b3tA	2e9xD	SLD5_HUMAN	DNA replication complex GINS protein SLD5	No expression data available	2e9xAD	SLD5_HUMAN - PSF1_HUMAN	-6.535	-32.467	36	82	43.9024	2	0.878049	0.996744	0.87519	-5.71937
EBV	EBNA1_EBV	1b3tA	2lb2B	SMAD3_HUMAN	Mothers against decapentaplegic homolog 3	adrenal gland, appendix, bone marrow, bronchus, caudate, cerebellum, cerebral cortex, cervix, uterine, colon, duodenum, endometrium 1, endometrium 2, epididymis, esophagus, fallopian tube, gallbladder, heart muscle, hippocampus, kidney, liver, lung, lymph node, pancreas, placenta, prostate, rectum, salivary gland, seminal vesicle, skeletal muscle, skin 2, small intestine, soft tissue 1, soft tiss…	2lb2AB	SMAD3_HUMAN - NED4L_HUMAN	-5.07	-4.583	19	24	79.1667	0.5	0.395833	0.209159	0.0827922	-0.419757
EBV	EBNA1_EBV	1b3tA	2kxqB	SMAD7_HUMAN	Mothers against decapentaplegic homolog 7	adrenal gland, appendix, bone marrow, breast, bronchus, caudate, cerebellum, cerebral cortex, cervix, uterine, colon, duodenum, endometrium 1, endometrium 2, epididymis, esophagus, fallopian tube, gallbladder, heart muscle, hippocampus, kidney, liver, lung, lymph node, nasopharynx, oral mucosa, ovary, pancreas, placenta, prostate, rectum, salivary gland, seminal vesicle, skeletal muscle, skin 1, …	2kxqAB	SMAD7_HUMAN - SMUF2_HUMAN	-8.414	-6.214	27	37	72.973	1	0.72973	0.222502	0.162367	-1.36615
EBV	EBNA1_EBV	1b3tA	2ltyB	SMAD7_HUMAN	Mothers against decapentaplegic homolog 7	adrenal gland, appendix, bone marrow, breast, bronchus, caudate, cerebellum, cerebral cortex, cervix, uterine, colon, duodenum, endometrium 1, endometrium 2, epididymis, esophagus, fallopian tube, gallbladder, heart muscle, hippocampus, kidney, liver, lung, lymph node, nasopharynx, oral mucosa, ovary, pancreas, placenta, prostate, rectum, salivary gland, seminal vesicle, skeletal muscle, skin 1, …	2ltyAB	SMAD7_HUMAN - NED4L_HUMAN	-5.07	-4.557	24	25	96	0.5	0.48	0.0286052	0.0137305	-0.0696136
EBV	EBNA1_EBV	1b3tA	5mraA	SORCN_HUMAN	Sorcin	No expression data available	5mraAD	SORCN_HUMAN - SORCN_HUMAN	-5.291	-8.439	24	46	52.1739	1	0.521739	0.00117595	0.000613541	-0.00324625
EBV	EBNA1_EBV	1b3tA	3d34B	SPON2_HUMAN	Spondin-2	No expression data available	3d34AB	SPON2_HUMAN - SPON2_HUMAN	-5.088	-7.521	33	42	78.5714	1	0.785714	0.018305	0.0143825	-0.0731782
EBV	EBNA1_EBV	1b3tA	3fb2A	SPTN1_HUMAN	Spectrin alpha chain, non-erythrocytic 1	No expression data available	3fb2AB	SPTN1_HUMAN - SPTN1_HUMAN	-5.295	-11.115	32	59	54.2373	1.5	0.813559	0.401312	0.326491	-1.72877
EBV	EBNA1_EBV	1b3tA	3l4gC	SYFA_HUMAN	Phenylalanine--tRNA ligase alpha subunit	adrenal gland, appendix, bone marrow, bronchus, caudate, cerebellum, cerebral cortex, cervix, uterine, colon, duodenum, endometrium 1, endometrium 2, epididymis, esophagus, fallopian tube, gallbladder, heart muscle, hippocampus, kidney, liver, lung, lymph node, nasopharynx, oral mucosa, ovary, pancreas, parathyroid gland, placenta, prostate, rectum, salivary gland, seminal vesicle, skeletal muscl…	3l4gBC	SYFA_HUMAN - SYFB_HUMAN	-6.067	-27.23	49	96	51.0417	2	1.02083	0.994729	1.01545	-6.16075
EBV	EBNA1_EBV	1b3tA	3vbbB	SYSC_HUMAN	Serine--tRNA ligase, cytoplasmic	No expression data available	3vbbAB	SYSC_HUMAN - SYSC_HUMAN	-7.398	-32.835	56	103	54.3689	2	1.08738	1	1.08738	-8.04443
EBV	EBNA1_EBV	1b3tA	4tq1B	TCPR1_HUMAN	Tectonin beta-propeller repeat-containing protein 1	adrenal gland, appendix, bone marrow, breast, bronchus, cerebellum, cerebral cortex, cervix, uterine, colon, duodenum, endometrium 1, endometrium 2, epididymis, esophagus, fallopian tube, gallbladder, heart muscle, kidney, liver, lung, nasopharynx, oral mucosa, pancreas, parathyroid gland, placenta, prostate, rectum, salivary gland, seminal vesicle, skeletal muscle, skin 2, small intestine, smoot…	4tq1AB	TCPR1_HUMAN - ATG5_HUMAN	-5.641	-23.635	39	73	53.4247	1.5	0.80137	0.987788	0.791583	-4.46532
EBV	EBNA1_EBV	1b3tA	3bhdB	THTPA_HUMAN	Thiamine-triphosphatase	adrenal gland, appendix, bone marrow, breast, bronchus, caudate, cerebellum, cerebral cortex, cervix, uterine, colon, duodenum, endometrium 1, endometrium 2, epididymis, esophagus, fallopian tube, gallbladder, heart muscle, hippocampus, kidney, liver, lung, lymph node, nasopharynx, oral mucosa, ovary, pancreas, parathyroid gland, placenta, prostate, rectum, salivary gland, seminal vesicle, skelet…	3bhdAB	THTPA_HUMAN - THTPA_HUMAN	-5.201	-4.735	26	39	66.6667	1	0.666667	0.662358	0.441572	-2.29662
EBV	EBNA1_EBV	1b3tA	3hcsB	TRAF6_HUMAN	TNF receptor-associated factor 6	adrenal gland, appendix, bone marrow, breast, bronchus, caudate, cerebellum, cerebral cortex, cervix, uterine, colon, duodenum, endometrium 1, endometrium 2, epididymis, esophagus, fallopian tube, gallbladder, heart muscle, hippocampus, kidney, liver, lung, lymph node, nasopharynx, oral mucosa, ovary, pancreas, parathyroid gland, placenta, prostate, rectum, salivary gland, seminal vesicle, skelet…	3hcsAB	TRAF6_HUMAN - TRAF6_HUMAN	-6.436	-9.641	21	29	72.4138	0.5	0.362069	0.918961	0.332727	-2.14143
EBV	EBNA1_EBV	1b3tA	1xr9C	UB2E1_HUMAN	Ubiquitin-conjugating enzyme E2 E1	adrenal gland, breast, caudate, cerebellum, cerebral cortex, cervix, uterine, colon, duodenum, endometrium 1, endometrium 2, epididymis, esophagus, fallopian tube, gallbladder, kidney, lymph node, nasopharynx, oral mucosa, ovary, placenta, rectum, seminal vesicle, skeletal muscle, skin 1, skin 2, small intestine, soft tissue 1, stomach 1, stomach 2, testis, thyroid gland, tonsil, urinary bladder,…	1xr9AC	UB2E1_HUMAN - 1B15_HUMAN	-5.539	-15.959	60	105	57.1429	2	1.14286	1.8864e-05	2.15588e-05	-0.000119414
EBV	EBNA1_EBV	1b3tA	2c2vC	UB2V1_HUMAN	Ubiquitin-conjugating enzyme E2 variant 1	No expression data available	2c2vBC	UB2V1_HUMAN - UBE2N_HUMAN	-6.052	-10.471	32	38	84.2105	1	0.842105	0.730921	0.615513	-3.72508
EBV	EBNA1_EBV	1b3tA	3a4sB	UBC9_HUMAN	SUMO-conjugating enzyme UBC9	adrenal gland, appendix, bone marrow, breast, bronchus, caudate, cerebellum, cerebral cortex, cervix, uterine, colon, duodenum, endometrium 1, endometrium 2, epididymis, esophagus, fallopian tube, gallbladder, heart muscle, kidney, lung, lymph node, nasopharynx, oral mucosa, ovary, pancreas, placenta, prostate, rectum, salivary gland, skin 1, skin 2, small intestine, soft tissue 1, spleen, stomac…	3a4sBC	UBC9_HUMAN - NF2IP_MOUSE	-5.255	-7.148	22	33	66.6667	1	0.666667	0.265027	0.176685	-0.928479
EBV	EBNA1_EBV	1b3tA	3onaB	X3CL1_HUMAN	Fractalkine	adrenal gland, appendix, bone marrow, breast, bronchus, caudate, cerebellum, cerebral cortex, cervix, uterine, colon, duodenum, endometrium 1, endometrium 2, epididymis, esophagus, fallopian tube, gallbladder, heart muscle, hippocampus, kidney, liver, lung, lymph node, nasopharynx, oral mucosa, ovary, pancreas, parathyroid gland, placenta, prostate, rectum, salivary gland, seminal vesicle, skelet…	3onaAB	X3CL1_HUMAN - Q7TDW8_9POXV	-7.162	-9.147	23	34	67.6471	1	0.676471	0.510742	0.345502	-2.47448
EBV	EBNA2_EBV	2n2jA	6bzdC	1433G_HUMAN	14-3-3 protein gamma	adrenal gland, appendix, bone marrow, breast, bronchus, caudate, cerebellum, cerebral cortex, cervix, uterine, colon, duodenum, endometrium 1, endometrium 2, epididymis, esophagus, fallopian tube, gallbladder, heart muscle, hippocampus, kidney, liver, lung, lymph node, nasopharynx, oral mucosa, ovary, pancreas, parathyroid gland, placenta, prostate, rectum, salivary gland, seminal vesicle, skelet…	6bzdAC	1433G_HUMAN - 1433G_HUMAN	-5.535	-9.415	16	30	53.3333	1	0.533333	0.59899	0.319461	-1.76822
EBV	EBNA2_EBV	2n2jA	3s4sB	2B11_HUMAN	HLA class II histocompatibility antigen, DRB1-1 beta chain	No expression data available	3s4sBG	2B11_HUMAN - CD4_HUMAN	-5.196	-6.904	15	17	88.2353	0.5	0.441176	0.209159	0.0922762	-0.479467
EBV	EBNA2_EBV	2n2jA	4pwqA	A4_HUMAN	Amyloid-beta A4 protein	No expression data available	4pwqAB	A4_HUMAN - A4_HUMAN	-8.373	-6.13	22	24	91.6667	0.5	0.458333	0.162465	0.0744632	-0.62348
EBV	EBNA2_EBV	2n2jA	2c6fB	ACE_HUMAN	Angiotensin-converting enzyme	No expression data available	2c6fAB	ACE_HUMAN - ACE_HUMAN	-10.005	-9.388	28	44	63.6364	1	0.636364	0.0124908	0.00794871	-0.0795268
EBV	EBNA2_EBV	2n2jA	3fo5B	ACO11_HUMAN	Acyl-coenzyme A thioesterase 11	No expression data available	3fo5AB	ACO11_HUMAN - ACO11_HUMAN	-5.778	-13.088	30	52	57.6923	1.5	0.865385	0.0253036	0.0218974	-0.126523
EBV	EBNA2_EBV	2n2jA	5y2zK	ADA22_HUMAN	Disintegrin and metalloproteinase domain-containing protein 22	No expression data available	5y2zKL	ADA22_HUMAN - LGI1_HUMAN	-7.166	-11.46	35	64	54.6875	1.5	0.820312	0.69849	0.57298	-4.10598
EBV	EBNA2_EBV	2n2jA	3v9gD	AL4A1_HUMAN	Delta-1-pyrroline-5-carboxylate dehydrogenase, mitochondrial	No expression data available	3v9gBD	AL4A1_HUMAN - AL4A1_HUMAN	-6.326	-10.709	25	32	78.125	1	0.78125	0.0133609	0.0104382	-0.066032
EBV	EBNA2_EBV	2n2jA	3doeB	AR2BP_HUMAN	ADP-ribosylation factor-like protein 2-binding protein	adrenal gland, appendix, bone marrow, breast, bronchus, caudate, cerebellum, cerebral cortex, cervix, uterine, colon, duodenum, endometrium 1, endometrium 2, epididymis, esophagus, fallopian tube, gallbladder, heart muscle, hippocampus, kidney, liver, lung, lymph node, nasopharynx, oral mucosa, ovary, pancreas, parathyroid gland, placenta, prostate, rectum, salivary gland, seminal vesicle, skelet…	3doeAB	AR2BP_HUMAN - ARL2_HUMAN	-6.04	-16.485	31	48	64.5833	1	0.645833	0.930632	0.601033	-3.63024
EBV	EBNA2_EBV	2n2jA	1xcgA	ARHGB_HUMAN	Rho guanine nucleotide exchange factor 11	No expression data available	1xcgAB	ARHGB_HUMAN - RHOA_HUMAN	-7.731	-20.895	37	59	62.7119	1.5	0.940678	0.976144	0.918238	-7.09889
EBV	EBNA2_EBV	2n2jA	2rgnB	ARHGP_HUMAN	Rho guanine nucleotide exchange factor 25	No expression data available	2rgnBC	ARHGP_HUMAN - RHOA_HUMAN	-5.137	-13.064	33	43	76.7442	1	0.767442	0.995158	0.763726	-3.92326
EBV	EBNA2_EBV	2n2jA	4eq1B	ARNT_HUMAN	Aryl hydrocarbon receptor nuclear translocator	No expression data available	4eq1AB	ARNT_HUMAN - ARNT_HUMAN	-6.915	-11.337	29	44	65.9091	1	0.659091	0.629483	0.414887	-2.86894
EBV	EBNA2_EBV	2n2jA	5werK	B2MG_HUMAN	Beta-2-microglobulin	No expression data available	5werKL	B2MG_HUMAN - TPSNR_HUMAN	-5.76	-7.511	20	26	76.9231	0.5	0.384615	0	0	0
EBV	EBNA2_EBV	2n2jA	5ajkB	BAK_HUMAN	Bcl-2 homologous antagonist/killer	No expression data available	5ajkAB	BAK_HUMAN - ARBH_VAR67	-5.156	-14.379	33	54	61.1111	1.5	0.916667	0.9941	0.911258	-4.69845
EBV	EBNA2_EBV	2n2jA	3b5hA	BASI_HUMAN	Basigin	No expression data available	3b5hAC	BASI_HUMAN - BASI_HUMAN	-6.512	-7.34	18	21	85.7143	0.5	0.428571	0.0994821	0.0426352	-0.27764
EBV	EBNA2_EBV	2n2jA	2qcqB	BMP3_HUMAN	Bone morphogenetic protein 3	No expression data available	2qcqAB	BMP3_HUMAN - BMP3_HUMAN	-5.878	-17.078	35	68	51.4706	1.5	0.772059	0.970672	0.749416	-4.40507
EBV	EBNA2_EBV	2n2jA	2j5dB	BNIP3_HUMAN	BCL2/adenovirus E1B 19 kDa protein-interacting protein 3	No expression data available	2j5dAB	BNIP3_HUMAN - BNIP3_HUMAN	-5.018	-7.82	20	35	57.1429	1	0.571429	0.336869	0.192496	-0.965946
EBV	EBNA2_EBV	2n2jA	4f9lA	BT3A1_HUMAN	Butyrophilin subfamily 3 member A1	adrenal gland, appendix, bronchus, cerebellum, cerebral cortex, colon, duodenum, endometrium 1, endometrium 2, fallopian tube, gallbladder, hippocampus, kidney, liver, lung, lymph node, nasopharynx, ovary, placenta, prostate, rectum, salivary gland, seminal vesicle, skin 1, small intestine, soft tissue 1, soft tissue 2, spleen, stomach 1, stomach 2, testis, thyroid gland, tonsil, urinary bladder	4f9lAB	BT3A1_HUMAN - BT3A1_HUMAN	-5.026	-12.668	28	37	75.6757	1	0.756757	0.956835	0.724092	-3.63928
EBV	EBNA2_EBV	2n2jA	3lkxA	BTF3_HUMAN	Transcription factor BTF3	adrenal gland, appendix, bone marrow, breast, bronchus, caudate, cerebellum, cerebral cortex, cervix, uterine, colon, duodenum, endometrium 1, endometrium 2, epididymis, esophagus, fallopian tube, gallbladder, heart muscle, hippocampus, kidney, liver, lung, lymph node, nasopharynx, oral mucosa, ovary, pancreas, parathyroid gland, placenta, prostate, rectum, salivary gland, seminal vesicle, skelet…	3lkxAB	BTF3_HUMAN - NACA_HUMAN	-7.422	-27.606	23	45	51.1111	1	0.511111	0.952968	0.487072	-3.61505
EBV	EBNA2_EBV	2n2jA	4knnB	CAH13_HUMAN	Carbonic anhydrase 13	No expression data available	4knnAB	CAH13_HUMAN - CAH13_HUMAN	-5.658	-4.866	21	35	60	1	0.6	0.0139203	0.0083522	-0.0472567
EBV	EBNA2_EBV	2n2jA	5ktuA	CBP_HUMAN	CREB-binding protein	No expression data available	5ktuAB	CBP_HUMAN - CBP_HUMAN	-5.633	-6.205	20	32	62.5	1	0.625	0.162465	0.101541	-0.571979
EBV	EBNA2_EBV	2n2jA	5ltlB	CCL16_HUMAN	C-C motif chemokine 16	No expression data available	5ltlAB	CCL16_HUMAN - CCL16_HUMAN	-5.212	-10.316	22	31	70.9677	1	0.709677	0.0817962	0.0580489	-0.302551
EBV	EBNA2_EBV	2n2jA	1i9rA	CD40L_HUMAN	CD40 ligand	No expression data available	1i9rAB	CD40L_HUMAN - CD40L_HUMAN	-5.301	-12.439	25	43	58.1395	1	0.581395	0.976879	0.567953	-3.01072
EBV	EBNA2_EBV	2n2jA	4y72A	CDK1_HUMAN	Cyclin-dependent kinase 1	No expression data available	4y72AB	CDK1_HUMAN - CCNB1_HUMAN	-7.552	-14.717	39	63	61.9048	1.5	0.928571	0.997007	0.925792	-6.99158
EBV	EBNA2_EBV	2n2jA	3i6wB	CHK2_HUMAN	Serine/threonine-protein kinase Chk2	No expression data available	3i6wAB	CHK2_HUMAN - CHK2_HUMAN	-5.3	-17.591	38	69	55.0725	1.5	0.826087	0.990837	0.818517	-4.33814
EBV	EBNA2_EBV	2n2jA	5kf4C	COKA1_HUMAN	Collagen alpha-1(XX) chain	No expression data available	5kf4AC	COKA1_HUMAN - COKA1_HUMAN	-6.586	-6.698	20	27	74.0741	0.5	0.37037	0.733412	0.271634	-1.78898
EBV	EBNA2_EBV	2n2jA	2l0yB	COX17_HUMAN	Cytochrome c oxidase copper chaperone	No expression data available	2l0yAB	COX17_HUMAN - MIA40_HUMAN	-6.793	-7.109	27	39	69.2308	1	0.692308	0.315809	0.218637	-1.4852
EBV	EBNA2_EBV	2n2jA	5fo9F	CR1_HUMAN	Complement receptor type 1	No expression data available	5fo9DF	CR1_HUMAN - CO3_HUMAN	-5.876	-6.725	17	28	60.7143	0.5	0.303571	0.133545	0.0405403	-0.238215
EBV	EBNA2_EBV	2n2jA	2n0kB	CRYAB_HUMAN	Alpha-crystallin B chain	No expression data available	2n0kAB	CRYAB_HUMAN - CRYAB_HUMAN	-5.137	-14.532	27	41	65.8537	1	0.658537	0.768271	0.505935	-2.59899
EBV	EBNA2_EBV	2n2jA	3c0gA	CSKP_HUMAN	Peripheral plasma membrane protein CASK	No expression data available	3c0gAB	CSKP_HUMAN - CSKP_HUMAN	-6.21	-3.457	22	36	61.1111	1	0.611111	0.162465	0.0992842	-0.616555
EBV	EBNA2_EBV	2n2jA	2n55B	CXCR4_HUMAN	C-X-C chemokine receptor type 4	No expression data available	2n55AB	CXCR4_HUMAN - SDF1_HUMAN	-7.196	-15.332	38	67	56.7164	1.5	0.850746	0.138372	0.117719	-0.847107
EBV	EBNA2_EBV	2n2jA	4e86C	DEF5_HUMAN	Defensin-5	No expression data available	4e86CE	DEF5_HUMAN - DEF5_HUMAN	-6.001	-5.935	15	17	88.2353	0.5	0.441176	0	0	0
EBV	EBNA2_EBV	2n2jA	3tw8A	DEN1B_HUMAN	DENN domain-containing protein 1B	No expression data available	3tw8AB	DEN1B_HUMAN - RAB35_HUMAN	-7.444	-22.873	33	42	78.5714	1	0.785714	0.99994	0.785667	-5.84851
EBV	EBNA2_EBV	2n2jA	5zakA	DICER_HUMAN	Endoribonuclease Dicer	appendix, bone marrow, breast, bronchus, caudate, cerebellum, cerebral cortex, cervix, uterine, colon, duodenum, endometrium 1, endometrium 2, epididymis, esophagus, fallopian tube, gallbladder, heart muscle, hippocampus, kidney, lymph node, nasopharynx, oral mucosa, ovary, pancreas, placenta, rectum, salivary gland, seminal vesicle, skeletal muscle, skin 2, small intestine, soft tissue 1, spleen…	5zakAB	DICER_HUMAN - TRBP2_HUMAN	-5.046	-10.872	26	48	54.1667	1	0.541667	0.881318	0.47738	-2.40886
EBV	EBNA2_EBV	2n2jA	3lqzA	DPA1_HUMAN	HLA class II histocompatibility antigen, DP alpha 1 chain	No expression data available	3lqzAB	DPA1_HUMAN - DPB1_HUMAN	-5.057	-40.623	49	111	44.1441	2	0.882883	0.992058	0.875871	-4.42928
EBV	EBNA2_EBV	2n2jA	4bkfD	EFNB3_HUMAN	Ephrin-B3	breast, cerebral cortex, endometrium 1, endometrium 2, heart muscle, hippocampus, lung, ovary, skin 1, smooth muscle, soft tissue 1, soft tissue 2, stomach 2	4bkfAD	EFNB3_HUMAN - EPHA4_HUMAN	-5.396	-1.27	23	53	43.3962	1.5	0.650943	0.918856	0.598123	-3.22747
EBV	EBNA2_EBV	2n2jA	2j8jB	FA11_HUMAN	Coagulation factor XI	No expression data available	2j8jAB	FA11_HUMAN - FA11_HUMAN	-7.887	-8.455	29	39	74.359	1	0.74359	0.210749	0.156711	-1.23598
EBV	EBNA2_EBV	2n2jA	2j8lA	FA11_HUMAN	Coagulation factor XI	No expression data available	2j8lAB	FA11_HUMAN - FA11_HUMAN	-7.428	-6.37	23	32	71.875	1	0.71875	0.662714	0.476326	-3.53815
EBV	EBNA2_EBV	2n2jA	3ezqB	FADD_HUMAN	FAS-associated death domain protein	No expression data available	3ezqAB	FADD_HUMAN - TNR6_HUMAN	-5.083	-17.151	31	51	60.7843	1.5	0.911765	0.0899128	0.0819793	-0.416701
EBV	EBNA2_EBV	2n2jA	4gk1F	FCER2_HUMAN	Low affinity immunoglobulin epsilon Fc receptor	No expression data available	4gk1DF	FCER2_HUMAN - FCER2_HUMAN	-5.202	-7.119	24	37	64.8649	1	0.648649	0.163199	0.105859	-0.550677
EBV	EBNA2_EBV	2n2jA	3jutA	FGF1_HUMAN	Fibroblast growth factor 1	No expression data available	3jutAB	FGF1_HUMAN - FGF1_HUMAN	-6.188	-5.348	23	35	65.7143	1	0.657143	0.163576	0.107493	-0.665165
EBV	EBNA2_EBV	2n2jA	3j7yq	G45IP_HUMAN	Growth arrest and DNA damage-inducible proteins-interacting protein 1	No expression data available	3j7yMq	G45IP_HUMAN - RM15_HUMAN	-7.152	-15.098	35	58	60.3448	1.5	0.905172	0.732038	0.662621	-4.73906
EBV	EBNA2_EBV	2n2jA	1ek6B	GALE_HUMAN	UDP-glucose 4-epimerase	adrenal gland, appendix, bone marrow, breast, bronchus, caudate, cerebellum, cerebral cortex, cervix, uterine, colon, duodenum, endometrium 1, endometrium 2, epididymis, esophagus, fallopian tube, gallbladder, heart muscle, hippocampus, kidney, liver, lung, lymph node, nasopharynx, oral mucosa, ovary, pancreas, parathyroid gland, placenta, prostate, rectum, salivary gland, seminal vesicle, skelet…	1ek6AB	GALE_HUMAN - GALE_HUMAN	-5.342	-18.457	29	52	55.7692	1.5	0.836538	0.998458	0.835248	-4.4619
EBV	EBNA2_EBV	2n2jA	2dwyA	GGA1_HUMAN	ADP-ribosylation factor-binding protein GGA1	No expression data available	2dwyAB	GGA1_HUMAN - GGA1_HUMAN	-5.98	-14.966	32	57	56.1404	1.5	0.842105	0.966486	0.813883	-4.86702
EBV	EBNA2_EBV	2n2jA	6bw5B	GPT_HUMAN	UDP-N-acetylglucosamine--dolichyl-phosphate N-acetylglucosaminephosphotransferase	adrenal gland, appendix, bone marrow, breast, bronchus, caudate, cerebellum, cerebral cortex, cervix, uterine, colon, duodenum, endometrium 1, endometrium 2, epididymis, esophagus, fallopian tube, gallbladder, heart muscle, hippocampus, kidney, liver, lung, lymph node, nasopharynx, oral mucosa, pancreas, parathyroid gland, placenta, prostate, rectum, salivary gland, seminal vesicle, skeletal musc…	6bw5AB	GPT_HUMAN - GPT_HUMAN	-5.989	-28.681	34	89	38.2022	2	0.764045	0.999849	0.763929	-4.57517
EBV	EBNA2_EBV	2n2jA	1f4oB	GRAN_HUMAN	Grancalcin	No expression data available	1f4oAB	GRAN_HUMAN - GRAN_HUMAN	-6.802	-29.711	35	78	44.8718	1.5	0.673077	0.997137	0.67115	-4.56516
EBV	EBNA2_EBV	2n2jA	1msgB	GROA_HUMAN	Growth-regulated alpha protein	No expression data available	1msgAB	GROA_HUMAN - GROA_HUMAN	-7.372	-6.084	20	27	74.0741	0.5	0.37037	0.384245	0.142313	-1.04913
EBV	EBNA2_EBV	2n2jA	3w4uB	HBB_HUMAN	Hemoglobin subunit beta	No expression data available	3w4uAB	HBB_HUMAN - HBAZ_HUMAN	-6.071	-18.082	29	41	70.7317	1	0.707317	0.874985	0.618892	-3.75729
EBV	EBNA2_EBV	2n2jA	1p57A	HEPS_HUMAN	Serine protease hepsin	adrenal gland, appendix, bone marrow, breast, bronchus, caudate, cerebellum, cerebral cortex, cervix, uterine, colon, duodenum, endometrium 1, endometrium 2, epididymis, esophagus, fallopian tube, gallbladder, heart muscle, hippocampus, kidney, liver, lung, lymph node, nasopharynx, oral mucosa, ovary, pancreas, parathyroid gland, placenta, prostate, rectum, seminal vesicle, skeletal muscle, skin …	1p57AB	HEPS_HUMAN - HEPS_HUMAN	-5.629	-16.806	33	58	56.8966	1.5	0.853448	0.992401	0.846963	-4.76755
EBV	EBNA2_EBV	2n2jA	1av5B	HINT1_HUMAN	Histidine triad nucleotide-binding protein 1	adrenal gland, appendix, bone marrow, breast, caudate, cerebellum, cerebral cortex, cervix, uterine, colon, duodenum, endometrium 1, endometrium 2, epididymis, esophagus, fallopian tube, gallbladder, hippocampus, kidney, liver, lymph node, nasopharynx, oral mucosa, ovary, pancreas, prostate, rectum, salivary gland, seminal vesicle, skin 1, skin 2, small intestine, soft tissue 1, spleen, stomach 1…	1av5AB	HINT1_HUMAN - HINT1_HUMAN	-5.503	-31.971	34	64	53.125	1.5	0.796875	0.999988	0.796866	-4.38515
EBV	EBNA2_EBV	2n2jA	1dq8D	HMDH_HUMAN	3-hydroxy-3-methylglutaryl-coenzyme A reductase	adrenal gland, appendix, bone marrow, breast, bronchus, caudate, cerebellum, cerebral cortex, cervix, uterine, colon, duodenum, endometrium 1, endometrium 2, epididymis, esophagus, fallopian tube, gallbladder, heart muscle, hippocampus, kidney, liver, lung, lymph node, nasopharynx, oral mucosa, pancreas, parathyroid gland, placenta, prostate, rectum, salivary gland, seminal vesicle, skeletal musc…	1dq8AD	HMDH_HUMAN - HMDH_HUMAN	-5.186	-17.931	29	65	44.6154	1.5	0.669231	0.923553	0.61807	-3.20531
EBV	EBNA2_EBV	2n2jA	4pj5C	HMR1_HUMAN	Major histocompatibility complex class I-related gene protein	No expression data available	4pj5BC	HMR1_HUMAN - B2MG_HUMAN	-5.55	-3.33	16	24	66.6667	0.5	0.333333	0	0	0
EBV	EBNA2_EBV	2n2jA	3b28B	HS90A_HUMAN	Heat shock protein HSP 90-alpha	adrenal gland, appendix, breast, bronchus, cerebellum, cerebral cortex, cervix, uterine, colon, duodenum, endometrium 1, epididymis, fallopian tube, gallbladder, nasopharynx, placenta, rectum, testis, urinary bladder	3b28AB	HS90A_HUMAN - HS90A_HUMAN	-5.577	-7.989	24	38	63.1579	1	0.631579	0.209159	0.132101	-0.736725
EBV	EBNA2_EBV	2n2jA	4jusH	HSPB6_HUMAN	Heat shock protein beta-6	No expression data available	4jusEH	HSPB6_HUMAN - HSPB6_HUMAN	-5.539	-23.06	25	44	56.8182	1	0.568182	0.701483	0.39857	-2.20768
EBV	EBNA2_EBV	2n2jA	4jutC	HSPB6_HUMAN	Heat shock protein beta-6	No expression data available	4jutBC	HSPB6_HUMAN - HSPB6_HUMAN	-6.971	-25.55	26	45	57.7778	1	0.577778	0.730951	0.422327	-2.94404
EBV	EBNA2_EBV	2n2jA	4jutB	HSPB6_HUMAN	Heat shock protein beta-6	No expression data available	4jutBC	HSPB6_HUMAN - HSPB6_HUMAN	-6.509	-25.55	25	46	54.3478	1	0.543478	0.730951	0.397256	-2.58574
EBV	EBNA2_EBV	2n2jA	4jutH	HSPB6_HUMAN	Heat shock protein beta-6	No expression data available	4jutEH	HSPB6_HUMAN - HSPB6_HUMAN	-5.915	-17.196	26	35	74.2857	1	0.742857	0.652049	0.484379	-2.8651
EBV	EBNA2_EBV	2n2jA	4ri0C	HTRA3_HUMAN	Serine protease HTRA3	adrenal gland, appendix, bone marrow, breast, bronchus, cervix, uterine, colon, duodenum, endometrium 1, endometrium 2, epididymis, esophagus, fallopian tube, gallbladder, heart muscle, kidney, liver, lung, lymph node, nasopharynx, oral mucosa, parathyroid gland, placenta, prostate, rectum, salivary gland, seminal vesicle, skeletal muscle, skin 1, skin 2, small intestine, smooth muscle, soft tiss…	4ri0AC	HTRA3_HUMAN - HTRA3_HUMAN	-6.615	-13.686	21	38	55.2632	1	0.552632	0.983357	0.543434	-3.59482
EBV	EBNA2_EBV	2n2jA	3g65C	HUS1_HUMAN	Checkpoint protein HUS1	adrenal gland, appendix, bone marrow, breast, bronchus, caudate, cerebellum, cerebral cortex, cervix, uterine, duodenum, endometrium 1, endometrium 2, epididymis, esophagus, fallopian tube, gallbladder, heart muscle, hippocampus, kidney, lung, lymph node, nasopharynx, pancreas, parathyroid gland, placenta, prostate, rectum, salivary gland, seminal vesicle, skeletal muscle, skin 1, skin 2, small i…	3g65BC	HUS1_HUMAN - RAD1_HUMAN	-5.607	-13.699	19	34	55.8824	1	0.558824	0.941198	0.525964	-2.94908
EBV	EBNA2_EBV	2n2jA	2fb4H	HV333_HUMAN	Immunoglobulin heavy variable 3-33	No expression data available	2fb4HL	HV333_HUMAN - IGLC1_HUMAN	-6.136	-27.24	33	94	35.1064	2	0.702128	0.997784	0.700572	-4.29871
EBV	EBNA2_EBV	2n2jA	7fabH	HV459_HUMAN	Immunoglobulin heavy variable 4-59	No expression data available	7fabHL	HV459_HUMAN - IGLC2_HUMAN	-5.48	-26.741	36	78	46.1538	1.5	0.692308	0.995889	0.689462	-3.77825
EBV	EBNA2_EBV	2n2jA	1wqjB	IBP4_HUMAN	Insulin-like growth factor-binding protein 4	No expression data available	1wqjBI	IBP4_HUMAN - IGF1_HUMAN	-6.988	-12.971	21	41	51.2195	1	0.512195	0.275444	0.141081	-0.985873
EBV	EBNA2_EBV	2n2jA	2dspB	IBP4_HUMAN	Insulin-like growth factor-binding protein 4	No expression data available	2dspBI	IBP4_HUMAN - Q9NP10_HUMAN	-7.027	-13.413	26	49	53.0612	1	0.530612	0.252961	0.134224	-0.943194
EBV	EBNA2_EBV	2n2jA	2lfhA	ID3_HUMAN	DNA-binding protein inhibitor ID-3	adrenal gland, appendix, bone marrow, breast, bronchus, caudate, cerebellum, cerebral cortex, cervix, uterine, colon, duodenum, endometrium 1, endometrium 2, epididymis, esophagus, fallopian tube, gallbladder, hippocampus, kidney, lung, lymph node, nasopharynx, oral mucosa, ovary, pancreas, parathyroid gland, placenta, rectum, salivary gland, skeletal muscle, skin 1, skin 2, small intestine, smoo…	2lfhAB	ID3_HUMAN - ID3_HUMAN	-13.369	-29.462	31	64	48.4375	1.5	0.726562	0.991823	0.720621	-9.63398
EBV	EBNA2_EBV	2n2jA	6bftH	IGG1_HUMAN	Immunoglobulin gamma-1 heavy chain	No expression data available	6bftCH	IGG1_HUMAN - VEGFA_HUMAN	-6.029	-13.494	19	25	76	0.5	0.38	0.00892613	0.00339193	-0.0204499
EBV	EBNA2_EBV	2n2jA	5dvoB	IGHG1_HUMAN	Immunoglobulin heavy constant gamma 1	No expression data available	5dvoAB	IGHG1_HUMAN - IGHG1_HUMAN	-5.864	-19.304	29	76	38.1579	1.5	0.572368	0.994875	0.569435	-3.33917
EBV	EBNA2_EBV	2n2jA	6mu3K	IGK_HUMAN	Immunoglobulin kappa light chain	No expression data available	6mu3HK	IGK_HUMAN - IGG1_HUMAN	-7.022	-16.742	31	46	67.3913	1	0.673913	0.811533	0.546902	-3.84035
EBV	EBNA2_EBV	2n2jA	6mu3L	IGK_HUMAN	Immunoglobulin kappa light chain	No expression data available	6mu3LM	IGK_HUMAN - IGG1_HUMAN	-6.942	-16.441	31	44	70.4545	1	0.704545	0.811533	0.571762	-3.96917
EBV	EBNA2_EBV	2n2jA	1hzhL	IGKC_HUMAN	Immunoglobulin kappa constant	No expression data available	1hzhHL	IGKC_HUMAN - IGHG1_HUMAN	-6.072	-17.775	32	81	39.5062	2	0.790123	0.988352	0.78092	-4.74174
EBV	EBNA2_EBV	2n2jA	4nm4L	IGKC_HUMAN	Immunoglobulin kappa constant	No expression data available	4nm4HL	IGKC_HUMAN - S6C4S0_HUMAN	-5.949	-25.748	33	84	39.2857	2	0.785714	0.991018	0.778657	-4.63223
EBV	EBNA2_EBV	2n2jA	4xmpL	IGKC_HUMAN	Immunoglobulin kappa constant	No expression data available	4xmpHL	IGKC_HUMAN - IGHG1_HUMAN	-5.335	-26.735	34	78	43.5897	1.5	0.653846	0.974169	0.636956	-3.39816
EBV	EBNA2_EBV	2n2jA	2z3rO	IL15_HUMAN	Interleukin-15	adrenal gland, bone marrow, breast, caudate, cerebral cortex, cervix, uterine, colon, duodenum, epididymis, esophagus, fallopian tube, gallbladder, hippocampus, kidney, liver, lung, lymph node, oral mucosa, pancreas, placenta, prostate, rectum, salivary gland, seminal vesicle, skin 1, skin 2, small intestine, spleen, stomach 1, stomach 2, testis, thyroid gland, tonsil, urinary bladder, vagina	2z3rCO	IL15_HUMAN - IL15_HUMAN	-5.916	-14.229	27	40	67.5	1	0.675	0.0397519	0.0268325	-0.158741
EBV	EBNA2_EBV	2n2jA	3se3A	INAR1_HUMAN	Interferon alpha/beta receptor 1	adrenal gland, appendix, bone marrow, breast, bronchus, caudate, cerebellum, cerebral cortex, cervix, uterine, colon, duodenum, endometrium 1, endometrium 2, epididymis, esophagus, fallopian tube, gallbladder, hippocampus, kidney, liver, lung, lymph node, nasopharynx, oral mucosa, ovary, pancreas, parathyroid gland, placenta, prostate, rectum, salivary gland, seminal vesicle, skin 2, small intest…	3se3AB	INAR1_HUMAN - IFNA2_HUMAN	-6.01	-10.101	31	55	56.3636	1.5	0.845455	0.482087	0.407583	-2.44957
EBV	EBNA2_EBV	2n2jA	2arvB	INHBA_HUMAN	Inhibin beta A chain	No expression data available	2arvAB	INHBA_HUMAN - INHBA_HUMAN	-6.464	-20.695	37	67	55.2239	1.5	0.828358	0.917503	0.760021	-4.91278
EBV	EBNA2_EBV	2n2jA	2arvA	INHBA_HUMAN	Inhibin beta A chain	No expression data available	2arvAB	INHBA_HUMAN - INHBA_HUMAN	-9.532	-20.695	36	78	46.1538	1.5	0.692308	0.917503	0.635194	-6.05467
EBV	EBNA2_EBV	2n2jA	2p6aB	INHBA_HUMAN	Inhibin beta A chain	No expression data available	2p6aAB	INHBA_HUMAN - INHBA_HUMAN	-5.638	-11.667	37	71	52.1127	1.5	0.78169	0.893979	0.698815	-3.93992
EBV	EBNA2_EBV	2n2jA	4mf0B	ITK_HUMAN	Tyrosine-protein kinase ITK/TSK	No expression data available	4mf0AB	ITK_HUMAN - ITK_HUMAN	-5.686	-35.501	25	63	39.6825	1.5	0.595238	0.949632	0.565257	-3.21405
EBV	EBNA2_EBV	2n2jA	3zc6C	JAK3_HUMAN	Tyrosine-protein kinase JAK3	No expression data available	3zc6CD	JAK3_HUMAN - JAK3_HUMAN	-8.777	-9.473	26	36	72.2222	1	0.722222	0.0156091	0.0112732	-0.0989452
EBV	EBNA2_EBV	2n2jA	2w83D	JIP4_HUMAN	C-Jun-amino-terminal kinase-interacting protein 4	adrenal gland, appendix, bone marrow, breast, bronchus, caudate, cerebellum, cerebral cortex, cervix, uterine, colon, duodenum, endometrium 1, endometrium 2, epididymis, esophagus, fallopian tube, gallbladder, heart muscle, hippocampus, kidney, liver, lung, lymph node, oral mucosa, ovary, pancreas, parathyroid gland, placenta, prostate, rectum, salivary gland, seminal vesicle, skeletal muscle, sk…	2w83AD	JIP4_HUMAN - ARF6_HUMAN	-5.582	-5.466	25	29	86.2069	0.5	0.431034	0.209159	0.0901549	-0.503245
EBV	EBNA2_EBV	2n2jA	4f9kB	KAP1_HUMAN	cAMP-dependent protein kinase type I-beta regulatory subunit	adrenal gland, appendix, bone marrow, breast, bronchus, caudate, cerebellum, cerebral cortex, cervix, uterine, colon, duodenum, endometrium 1, endometrium 2, epididymis, esophagus, fallopian tube, gallbladder, heart muscle, hippocampus, kidney, liver, lung, lymph node, nasopharynx, ovary, pancreas, parathyroid gland, placenta, prostate, rectum, salivary gland, seminal vesicle, skeletal muscle, sk…	4f9kAB	KAP1_HUMAN - KAP1_HUMAN	-5.428	-15.518	27	49	55.102	1	0.55102	0.979355	0.539644	-2.92919
EBV	EBNA2_EBV	2n2jA	2w2cB	KCC2D_HUMAN	Calcium/calmodulin-dependent protein kinase type II subunit delta	adrenal gland, appendix, bronchus, caudate, cerebellum, cerebral cortex, colon, duodenum, endometrium 1, endometrium 2, epididymis, esophagus, fallopian tube, gallbladder, heart muscle, hippocampus, kidney, lymph node, nasopharynx, pancreas, parathyroid gland, placenta, prostate, rectum, salivary gland, seminal vesicle, skeletal muscle, skin 2, small intestine, stomach 1, stomach 2, testis, tonsi…	2w2cAB	KCC2D_HUMAN - KCC2D_HUMAN	-5.769	-10.199	20	26	76.9231	0.5	0.384615	0.477515	0.18366	-1.05953
EBV	EBNA2_EBV	2n2jA	2xxzB	KDM6B_HUMAN	Lysine-specific demethylase 6B	No expression data available	2xxzAB	KDM6B_HUMAN - KDM6B_HUMAN	-5.968	-12.523	22	40	55	1	0.55	0.757758	0.416767	-2.48726
EBV	EBNA2_EBV	2n2jA	3vhxB	KIF23_HUMAN	Kinesin-like protein KIF23	adrenal gland, appendix, bone marrow, breast, bronchus, caudate, cerebellum, cerebral cortex, cervix, uterine, colon, duodenum, endometrium 1, endometrium 2, epididymis, esophagus, fallopian tube, gallbladder, heart muscle, hippocampus, kidney, liver, lung, lymph node, nasopharynx, oral mucosa, ovary, pancreas, parathyroid gland, placenta, prostate, rectum, salivary gland, seminal vesicle, skelet…	3vhxAB	KIF23_HUMAN - ARF6_MOUSE	-7.583	-16.48	30	51	58.8235	1.5	0.882353	0.995916	0.87875	-6.66356
EBV	EBNA2_EBV	2n2jA	4zrkE	LATS1_HUMAN	Serine/threonine-protein kinase LATS1	adrenal gland, appendix, bone marrow, breast, bronchus, caudate, cerebellum, cerebral cortex, cervix, uterine, colon, duodenum, endometrium 1, endometrium 2, epididymis, esophagus, fallopian tube, gallbladder, heart muscle, hippocampus, kidney, liver, lung, lymph node, nasopharynx, oral mucosa, ovary, pancreas, parathyroid gland, placenta, prostate, rectum, salivary gland, seminal vesicle, skelet…	4zrkAE	LATS1_HUMAN - MERL_MOUSE	-7.619	-11.009	29	53	54.717	1.5	0.820755	0.533645	0.437992	-3.33706
EBV	EBNA2_EBV	2n2jA	5y39A	LTOR1_HUMAN	Ragulator complex protein LAMTOR1	adrenal gland, appendix, bone marrow, breast, bronchus, caudate, cerebellum, cerebral cortex, cervix, uterine, colon, duodenum, endometrium 1, endometrium 2, epididymis, esophagus, fallopian tube, gallbladder, heart muscle, hippocampus, kidney, liver, lung, lymph node, nasopharynx, oral mucosa, ovary, pancreas, parathyroid gland, placenta, prostate, rectum, salivary gland, seminal vesicle, skelet…	5y39AD	LTOR1_HUMAN - LTOR4_HUMAN	-5.172	-19.709	33	61	54.0984	1.5	0.811475	0.827843	0.671774	-3.47442
EBV	EBNA2_EBV	2n2jA	2r4hA	MAGI1_HUMAN	Membrane-associated guanylate kinase, WW and PDZ domain-containing protein 1	No expression data available	2r4hAC	MAGI1_HUMAN - MAGI1_HUMAN	-5.273	-3.878	24	46	52.1739	1	0.521739	0.171288	0.0893679	-0.471237
EBV	EBNA2_EBV	2n2jA	3khfB	MAST3_HUMAN	Microtubule-associated serine/threonine-protein kinase 3	No expression data available	3khfAB	MAST3_HUMAN - MAST3_HUMAN	-5.627	-29.222	35	69	50.7246	1.5	0.76087	0.997882	0.759258	-4.27234
EBV	EBNA2_EBV	2n2jA	5oolv	MIDUO_HUMAN	MIEF1 upstream open reading frame protein	No expression data available	5ooluv	MIDUO_HUMAN - MASU1_HUMAN	-5.217	-12.617	29	56	51.7857	1.5	0.776786	0.475872	0.369651	-1.92847
EBV	EBNA2_EBV	2n2jA	6d5xC	MMAB_HUMAN	Corrinoid adenosyltransferase	adrenal gland, appendix, breast, bronchus, caudate, cerebellum, cerebral cortex, colon, duodenum, endometrium 1, endometrium 2, epididymis, esophagus, fallopian tube, gallbladder, heart muscle, hippocampus, kidney, liver, lung, lymph node, nasopharynx, oral mucosa, ovary, pancreas, parathyroid gland, placenta, prostate, rectum, salivary gland, seminal vesicle, skeletal muscle, skin 1, skin 2, sma…	6d5xBC	MMAB_HUMAN - MMAB_HUMAN	-5.323	-11.58	28	63	44.4444	1.5	0.666667	0.924638	0.616425	-3.28123
EBV	EBNA2_EBV	2n2jA	4g0dC	MMP13_HUMAN	Collagenase 3	No expression data available	4g0dAC	MMP13_HUMAN - MMP13_HUMAN	-5.991	-12.284	23	44	52.2727	1	0.522727	0.0332068	0.0173581	-0.103992
EBV	EBNA2_EBV	2n2jA	5xqzA	MOB1A_HUMAN	MOB kinase activator 1A	No expression data available	5xqzAC	MOB1A_HUMAN - ST38L_HUMAN	-6.372	-19.189	28	47	59.5745	1	0.595745	0.829231	0.49401	-3.14783
EBV	EBNA2_EBV	2n2jA	5mpoD	MOC2B_HUMAN	Molybdopterin synthase catalytic subunit	adrenal gland, appendix, breast, bronchus, caudate, cerebellum, cerebral cortex, cervix, uterine, colon, duodenum, endometrium 1, endometrium 2, epididymis, esophagus, fallopian tube, gallbladder, heart muscle, hippocampus, kidney, liver, lung, nasopharynx, oral mucosa, ovary, pancreas, parathyroid gland, placenta, prostate, rectum, salivary gland, seminal vesicle, skeletal muscle, skin 1, skin 2…	5mpoCD	MOC2B_HUMAN - MOC2B_HUMAN	-8.448	-19.916	32	64	50	1.5	0.75	0.986665	0.739999	-6.25151
EBV	EBNA2_EBV	2n2jA	5c16D	MTMR1_HUMAN	Myotubularin-related protein 1	adrenal gland, appendix, bone marrow, breast, bronchus, caudate, cerebellum, cerebral cortex, cervix, uterine, colon, duodenum, endometrium 1, endometrium 2, epididymis, esophagus, fallopian tube, gallbladder, heart muscle, hippocampus, kidney, liver, lung, lymph node, nasopharynx, oral mucosa, ovary, pancreas, parathyroid gland, placenta, prostate, rectum, salivary gland, skeletal muscle, skin 1…	5c16AD	MTMR1_HUMAN - MTMR1_HUMAN	-5.516	-6.504	31	62	50	1.5	0.75	0.0523974	0.039298	-0.216768
EBV	EBNA2_EBV	2n2jA	3ljbB	MX1_HUMAN	Interferon-induced GTP-binding protein Mx1	adrenal gland, appendix, bone marrow, breast, bronchus, caudate, cerebellum, cerebral cortex, cervix, uterine, colon, duodenum, endometrium 1, endometrium 2, epididymis, esophagus, fallopian tube, gallbladder, heart muscle, hippocampus, kidney, liver, lung, lymph node, nasopharynx, oral mucosa, ovary, pancreas, parathyroid gland, placenta, prostate, rectum, salivary gland, seminal vesicle, skin 1…	3ljbAB	MX1_HUMAN - MX1_HUMAN	-7.668	-14.592	24	40	60	1	0.6	0.950613	0.570368	-4.37358
EBV	EBNA2_EBV	2n2jA	5gtmB	MX1_HUMAN	Interferon-induced GTP-binding protein Mx1	adrenal gland, appendix, bone marrow, breast, bronchus, caudate, cerebellum, cerebral cortex, cervix, uterine, colon, duodenum, endometrium 1, endometrium 2, epididymis, esophagus, fallopian tube, gallbladder, heart muscle, hippocampus, kidney, liver, lung, lymph node, nasopharynx, oral mucosa, ovary, pancreas, parathyroid gland, placenta, prostate, rectum, salivary gland, seminal vesicle, skin 1…	5gtmAB	MX1_HUMAN - MX1_HUMAN	-6.021	-11.839	30	66	45.4545	1.5	0.681818	0.0826565	0.0563567	-0.339324
EBV	EBNA2_EBV	2n2jA	5icwC	NAA60_HUMAN	N-alpha-acetyltransferase 60	adrenal gland, appendix, bone marrow, breast, bronchus, caudate, cerebellum, cerebral cortex, cervix, uterine, colon, duodenum, endometrium 1, endometrium 2, epididymis, esophagus, fallopian tube, gallbladder, heart muscle, hippocampus, kidney, liver, lung, nasopharynx, oral mucosa, ovary, parathyroid gland, prostate, rectum, salivary gland, seminal vesicle, skin 1, skin 2, small intestine, soft …	5icwBC	NAA60_HUMAN - NAA60_HUMAN	-5.056	-7.194	17	26	65.3846	0.5	0.326923	0.410364	0.134158	-0.678301
EBV	EBNA2_EBV	2n2jA	5xtcY	NDUB2_HUMAN	NADH dehydrogenase [ubiquinone] 1 beta subcomplex subunit 2, mitochondrial	adrenal gland, appendix, breast, bronchus, caudate, cerebellum, cerebral cortex, cervix, uterine, colon, duodenum, endometrium 1, endometrium 2, epididymis, esophagus, fallopian tube, gallbladder, heart muscle, hippocampus, kidney, liver, lung, lymph node, nasopharynx, oral mucosa, ovary, pancreas, placenta, prostate, rectum, salivary gland, seminal vesicle, skeletal muscle, skin 1, skin 2, small…	5xtcYl	NDUB2_HUMAN - NU5M_HUMAN	-6.34	-12.257	36	71	50.7042	1.5	0.760563	0.305968	0.232708	-1.47537
EBV	EBNA2_EBV	2n2jA	2v90E	NHRF4_HUMAN	Na(+)/H(+) exchange regulatory cofactor NHE-RF4	No expression data available	2v90CE	NHRF4_HUMAN - NHRF4_HUMAN	-5.425	-25.117	32	60	53.3333	1.5	0.8	0.976573	0.781258	-4.23833
EBV	EBNA2_EBV	2n2jA	3t30B	NPM2_HUMAN	Nucleoplasmin-2	No expression data available	3t30AB	NPM2_HUMAN - NPM2_HUMAN	-6.212	-12.961	30	44	68.1818	1	0.681818	0.703031	0.479339	-2.97766
EBV	EBNA2_EBV	2n2jA	5hjpB	NR1H2_HUMAN	Oxysterols receptor LXR-beta	No expression data available	5hjpAB	NR1H2_HUMAN - RXRB_HUMAN	-6.795	-9.982	28	48	58.3333	1	0.583333	0.686624	0.400531	-2.72161
EBV	EBNA2_EBV	2n2jA	1ovlF	NR4A2_HUMAN	Nuclear receptor subfamily 4 group A member 2	No expression data available	1ovlCF	NR4A2_HUMAN - NR4A2_HUMAN	-6.594	-10.13	17	28	60.7143	0.5	0.303571	0.180863	0.0549049	-0.362043
EBV	EBNA2_EBV	2n2jA	4jq5B	NUP58_HUMAN	Nucleoporin p58/p45	appendix, breast, caudate, cerebellum, cerebral cortex, cervix, uterine, colon, duodenum, endometrium 1, endometrium 2, epididymis, esophagus, fallopian tube, gallbladder, heart muscle, hippocampus, kidney, liver, lung, lymph node, nasopharynx, oral mucosa, pancreas, parathyroid gland, placenta, rectum, salivary gland, seminal vesicle, skin 1, skin 2, small intestine, smooth muscle, soft tissue 1…	4jq5AB	NUP58_HUMAN - NUP58_HUMAN	-6.107	-29.813	34	68	50	1.5	0.75	0.996775	0.747581	-4.56548
EBV	EBNA2_EBV	2n2jA	1db2A	PAI1_HUMAN	Plasminogen activator inhibitor 1	No expression data available	1db2AB	PAI1_HUMAN - PAI1_HUMAN	-5.714	-14.455	24	51	47.0588	1.5	0.705882	0.552546	0.390033	-2.22865
EBV	EBNA2_EBV	2n2jA	3vkeC	PCBP1_HUMAN	Poly(rC)-binding protein 1	No expression data available	3vkeAC	PCBP1_HUMAN - PCBP1_HUMAN	-6.139	-18.5	26	48	54.1667	1	0.541667	0.722692	0.391458	-2.40316
EBV	EBNA2_EBV	2n2jA	5ulyD	PCD15_HUMAN	Protocadherin-15	No expression data available	5ulyAD	PCD15_HUMAN - PCD15_HUMAN	-5.661	-5.183	29	39	74.359	1	0.74359	0	0	0
EBV	EBNA2_EBV	2n2jA	5iusD	PD1L1_HUMAN	Programmed cell death 1 ligand 1	No expression data available	5iusCD	PD1L1_HUMAN - PD1L1_HUMAN	-5.946	-41.709	34	84	40.4762	2	0.809524	0.938528	0.759761	-4.51754
EBV	EBNA2_EBV	2n2jA	4aelA	PDE10_HUMAN	cAMP and cAMP-inhibited cGMP 3',5'-cyclic phosphodiesterase 10A	No expression data available	4aelAB	PDE10_HUMAN - PDE10_HUMAN	-5.483	-4.843	24	44	54.5455	1	0.545455	0.00156305	0.000852571	-0.00467464
EBV	EBNA2_EBV	2n2jA	3itmC	PDE2A_HUMAN	cGMP-dependent 3',5'-cyclic phosphodiesterase	No expression data available	3itmAC	PDE2A_HUMAN - PDE2A_HUMAN	-5.046	-5.825	27	41	65.8537	1	0.658537	0.958319	0.631088	-3.18447
EBV	EBNA2_EBV	2n2jA	4q28D	PEPL_HUMAN	Periplakin	No expression data available	4q28AD	PEPL_HUMAN - PEPL_HUMAN	-6.264	-4.777	23	57	40.3509	1.5	0.605263	0.00350664	0.00212244	-0.013295
EBV	EBNA2_EBV	2n2jA	3mxoB	PGAM5_HUMAN	Serine/threonine-protein phosphatase PGAM5, mitochondrial	No expression data available	3mxoAB	PGAM5_HUMAN - PGAM5_HUMAN	-5.46	-15.01	37	57	64.9123	1.5	0.973684	0.989975	0.963923	-5.26302
EBV	EBNA2_EBV	2n2jA	5lhyZ	PLK4_HUMAN	Serine/threonine-protein kinase PLK4	appendix, bone marrow, bronchus, cerebral cortex, cervix, uterine, colon, duodenum, endometrium 1, endometrium 2, epididymis, esophagus, fallopian tube, gallbladder, hippocampus, kidney, liver, lung, lymph node, nasopharynx, ovary, pancreas, placenta, prostate, rectum, salivary gland, seminal vesicle, skin 1, skin 2, small intestine, spleen, stomach 1, stomach 2, testis, thyroid gland, tonsil, va…	5lhy1Z	PLK4_HUMAN - PLK4_HUMAN	-5.171	-9.69	20	28	71.4286	0.5	0.357143	0	0	0
EBV	EBNA2_EBV	2n2jA	1buiA	PLMN_HUMAN	Plasminogen	No expression data available	1buiAC	PLMN_HUMAN - SAK_BPP42	-5.576	-7.793	25	44	56.8182	1	0.568182	0.109188	0.0620389	-0.345929
EBV	EBNA2_EBV	2n2jA	3eggA	PP1A_HUMAN	Serine/threonine-protein phosphatase PP1-alpha catalytic subunit	adrenal gland, appendix, bone marrow, bronchus, caudate, cerebellum, cerebral cortex, cervix, uterine, colon, duodenum, endometrium 1, endometrium 2, epididymis, esophagus, gallbladder, heart muscle, hippocampus, kidney, liver, lung, nasopharynx, oral mucosa, ovary, pancreas, parathyroid gland, placenta, rectum, seminal vesicle, skin 1, skin 2, small intestine, spleen, stomach 1, stomach 2, testi…	3eggAC	PP1A_HUMAN - NEB2_RAT	-11.418	-40.332	28	66	42.4242	1.5	0.636364	0.88323	0.562056	-6.41755
EBV	EBNA2_EBV	2n2jA	5fi1A	PREX1_HUMAN	Phosphatidylinositol 3,4,5-trisphosphate-dependent Rac exchanger 1 protein	No expression data available	5fi1AB	PREX1_HUMAN - CDC42_HUMAN	-7.011	-20.753	33	44	75	1	0.75	0.995649	0.746737	-5.23537
EBV	EBNA2_EBV	2n2jA	5l4kU	PSMD7_HUMAN	26S proteasome non-ATPase regulatory subunit 7	No expression data available	5l4kUW	PSMD7_HUMAN - PSMD4_HUMAN	-6.306	-10.323	20	35	57.1429	1	0.571429	0.139046	0.0794548	-0.501042
EBV	EBNA2_EBV	2n2jA	2kylB	PTEN_HUMAN	Phosphatidylinositol 3,4,5-trisphosphate 3-phosphatase and dual-specificity protein phosphatase PTEN	No expression data available	2kylAB	PTEN_HUMAN - MAST2_HUMAN	-6.301	-10.34	29	48	60.4167	1	0.604167	0.678529	0.409944	-2.58306
EBV	EBNA2_EBV	2n2jA	3eyoA	Q6PJF2_HUMAN	Q6PJF2_HUMAN	No expression data available	3eyoAB	Q6PJF2_HUMAN - Q0ZCG9_HUMAN	-6.13	-24.009	31	84	36.9048	2	0.738095	0.974188	0.719044	-4.40774
EBV	EBNA2_EBV	2n2jA	6bgtA	Q7Z3Y4_HUMAN	Q7Z3Y4_HUMAN	No expression data available	6bgtAB	Q7Z3Y4_HUMAN - IGG1_HUMAN	-5.063	-29.549	28	80	35	2	0.7	0.992521	0.694765	-3.5176
EBV	EBNA2_EBV	2n2jA	1z0kA	RAB4A_HUMAN	Ras-related protein Rab-4A	No expression data available	1z0kAC	RAB4A_HUMAN - RAB4A_HUMAN	-5.915	-11.561	25	39	64.1026	1	0.641026	0.184192	0.118072	-0.698395
EBV	EBNA2_EBV	2n2jA	4lhwB	RAB8A_HUMAN	Ras-related protein Rab-8A	No expression data available	4lhwAB	RAB8A_HUMAN - RAB8A_HUMAN	-5.413	-11.09	22	25	88	0.5	0.44	0.612858	0.269658	-1.45966
EBV	EBNA2_EBV	2n2jA	1x79B	RABE1_HUMAN	Rab GTPase-binding effector protein 1	No expression data available	1x79AB	RABE1_HUMAN - GGA1_HUMAN	-5.766	-7.532	24	35	68.5714	1	0.685714	0.265027	0.181733	-1.04787
EBV	EBNA2_EBV	2n2jA	2xvtD	RAMP2_HUMAN	Receptor activity-modifying protein 2	No expression data available	2xvtBD	RAMP2_HUMAN - RAMP2_HUMAN	-5.492	-13.792	26	44	59.0909	1	0.590909	0.00495386	0.00292728	-0.0160766
EBV	EBNA2_EBV	2n2jA	4dxaA	RAP1B_HUMAN	Ras-related protein Rap-1b	No expression data available	4dxaAB	RAP1B_HUMAN - KRIT1_HUMAN	-5.671	-10.096	28	50	56	1.5	0.84	0.58049	0.487611	-2.76524
EBV	EBNA2_EBV	2n2jA	2azeC	RB_HUMAN	Retinoblastoma-associated protein	No expression data available	2azeBC	RB_HUMAN - E2F1_HUMAN	-5.092	-12.792	20	21	95.2381	0.5	0.47619	0.209159	0.0995997	-0.507162
EBV	EBNA2_EBV	2n2jA	1oivB	RB11A_HUMAN	Ras-related protein Rab-11A	adrenal gland, appendix, bone marrow, breast, bronchus, caudate, cerebellum, cerebral cortex, cervix, uterine, colon, duodenum, endometrium 1, endometrium 2, epididymis, esophagus, fallopian tube, gallbladder, heart muscle, hippocampus, kidney, liver, lung, nasopharynx, oral mucosa, parathyroid gland, placenta, prostate, rectum, salivary gland, seminal vesicle, skeletal muscle, skin 1, small inte…	1oivAB	RB11A_HUMAN - RB11A_HUMAN	-8.263	-13.273	34	56	60.7143	1.5	0.910714	0.837439	0.762667	-6.30192
EBV	EBNA2_EBV	2n2jA	4extB	REV3L_HUMAN	DNA polymerase zeta catalytic subunit	No expression data available	4extBC	REV3L_HUMAN - MD2L2_HUMAN	-5.643	-24.732	42	75	56	1.5	0.84	0.928593	0.780018	-4.40164
EBV	EBNA2_EBV	2n2jA	4uj3C	RFIP3_HUMAN	Rab11 family-interacting protein 3	adrenal gland, appendix, bone marrow, breast, bronchus, cervix, uterine, colon, duodenum, endometrium 2, epididymis, fallopian tube, gallbladder, kidney, liver, nasopharynx, oral mucosa, parathyroid gland, prostate, rectum, seminal vesicle, small intestine, smooth muscle, testis, thyroid gland, tonsil, urinary bladder	4uj3AC	RFIP3_HUMAN - RB11A_HUMAN	-5.111	-9.108	22	30	73.3333	1	0.733333	0.162465	0.119141	-0.60893
EBV	EBNA2_EBV	2n2jA	4xoiA	RHOA_HUMAN	Transforming protein RhoA	adrenal gland, appendix, bone marrow, breast, bronchus, caudate, cerebellum, cerebral cortex, cervix, uterine, colon, duodenum, endometrium 1, endometrium 2, epididymis, fallopian tube, gallbladder, heart muscle, hippocampus, kidney, lung, lymph node, nasopharynx, ovary, pancreas, parathyroid gland, placenta, prostate, rectum, salivary gland, seminal vesicle, skeletal muscle, skin 1, small intest…	4xoiAB	RHOA_HUMAN - ANLN_HUMAN	-5.316	-14.47	24	39	61.5385	1	0.615385	0.857476	0.527677	-2.80513
EBV	EBNA2_EBV	2n2jA	3j7y8	RM40_HUMAN	39S ribosomal protein L40, mitochondrial	No expression data available	3j7y8e	RM40_HUMAN - RM46_HUMAN	-5.746	N/A	27	42	64.2857	1	0.642857	0.835297	0.536977	-3.08547
EBV	EBNA2_EBV	2n2jA	3j7yj	RM52_HUMAN	39S ribosomal protein L52, mitochondrial	adrenal gland, appendix, bone marrow, breast, bronchus, caudate, cerebellum, cerebral cortex, cervix, uterine, colon, duodenum, endometrium 1, endometrium 2, epididymis, esophagus, fallopian tube, gallbladder, heart muscle, hippocampus, kidney, liver, lung, lymph node, nasopharynx, oral mucosa, ovary, pancreas, parathyroid gland, placenta, prostate, rectum, salivary gland, seminal vesicle, skelet…	3j7yZj	RM52_HUMAN - RM30_HUMAN	-5.224	-16.793	30	47	63.8298	1	0.638298	0.749507	0.478409	-2.49921
EBV	EBNA2_EBV	2n2jA	6gxzA	RPAP3_HUMAN	RNA polymerase II-associated protein 3	No expression data available	6gxzAE	RPAP3_HUMAN - PIHD1_HUMAN	-6.185	-31.994	40	63	63.4921	1.5	0.952381	0.977365	0.930824	-5.75714
EBV	EBNA2_EBV	2n2jA	5o9zf	RSMB_HUMAN	Small nuclear ribonucleoprotein-associated proteins B and B'	adrenal gland, appendix, bone marrow, breast, caudate, cerebellum, cerebral cortex, cervix, uterine, colon, duodenum, endometrium 1, endometrium 2, epididymis, esophagus, fallopian tube, gallbladder, heart muscle, hippocampus, kidney, liver, lung, lymph node, nasopharynx, oral mucosa, ovary, pancreas, parathyroid gland, placenta, prostate, rectum, salivary gland, seminal vesicle, skeletal muscle,…	5o9zfg	RSMB_HUMAN - SMD1_HUMAN	-5.206	-3.196	16	16	100	0.5	0.5	0	0	0
EBV	EBNA2_EBV	2n2jA	4pjoF	RUXF_HUMAN	Small nuclear ribonucleoprotein F	No expression data available	4pjoEF	RUXF_HUMAN - RUXE_HUMAN	-9.696	-17.887	25	44	56.8182	1	0.568182	0.987029	0.560812	-5.43764
EBV	EBNA2_EBV	2n2jA	3hp3J	SDF1_HUMAN	Stromal cell-derived factor 1	adrenal gland, bone marrow, breast, bronchus, caudate, cerebellum, cerebral cortex, cervix, uterine, colon, duodenum, endometrium 1, endometrium 2, epididymis, gallbladder, heart muscle, hippocampus, kidney, lung, lymph node, nasopharynx, oral mucosa, pancreas, parathyroid gland, placenta, seminal vesicle, skin 1, skin 2, small intestine, soft tissue 1, soft tissue 2, spleen, testis, thyroid glan…	3hp3FJ	SDF1_HUMAN - SDF1_HUMAN	-5.163	-8.984	23	29	79.3103	0.5	0.396552	0.329599	0.130703	-0.67482
EBV	EBNA2_EBV	2n2jA	5cufC	SESN2_HUMAN	Sestrin-2	No expression data available	5cufCE	SESN2_HUMAN - SESN2_HUMAN	-5.389	-11.324	21	37	56.7568	1	0.567568	0.0115767	0.00657054	-0.0354086
EBV	EBNA2_EBV	2n2jA	2uv3B	SHPS1_HUMAN	Tyrosine-protein phosphatase non-receptor type substrate 1	No expression data available	2uv3AB	SHPS1_HUMAN - SHPS1_HUMAN	-6.4	-12.198	21	38	55.2632	1	0.552632	0.435703	0.240784	-1.54101
EBV	EBNA2_EBV	2n2jA	5h9mB	SIAH2_HUMAN	E3 ubiquitin-protein ligase SIAH2	adrenal gland, appendix, bone marrow, breast, bronchus, cervix, uterine, colon, duodenum, endometrium 1, endometrium 2, epididymis, esophagus, fallopian tube, gallbladder, kidney, lymph node, nasopharynx, oral mucosa, ovary, pancreas, parathyroid gland, placenta, prostate, rectum, salivary gland, skin 1, skin 2, small intestine, spleen, stomach 1, stomach 2, testis, tonsil, urinary bladder, vagina	5h9mAB	SIAH2_HUMAN - SIAH2_HUMAN	-8.312	-15.727	27	49	55.102	1	0.55102	0.804399	0.44324	-3.68421
EBV	EBNA2_EBV	2n2jA	5ibkA	SKP1_HUMAN	S-phase kinase-associated protein 1	adrenal gland, bone marrow, breast, bronchus, caudate, cerebellum, cerebral cortex, cervix, uterine, colon, duodenum, endometrium 1, endometrium 2, epididymis, esophagus, fallopian tube, gallbladder, hippocampus, kidney, liver, lung, lymph node, nasopharynx, oral mucosa, ovary, pancreas, parathyroid gland, placenta, prostate, rectum, salivary gland, seminal vesicle, skin 1, skin 2, small intestin…	5ibkAC	SKP1_HUMAN - UBB_HUMAN	-5.612	-12.073	20	27	74.0741	0.5	0.37037	0.372259	0.137874	-0.773747
EBV	EBNA2_EBV	2n2jA	1u7vA	SMAD2_HUMAN	Mothers against decapentaplegic homolog 2	adrenal gland, appendix, bone marrow, breast, bronchus, caudate, cerebellum, cerebral cortex, cervix, uterine, colon, duodenum, endometrium 1, endometrium 2, epididymis, esophagus, fallopian tube, gallbladder, heart muscle, hippocampus, kidney, liver, lung, lymph node, nasopharynx, oral mucosa, ovary, pancreas, parathyroid gland, placenta, prostate, rectum, salivary gland, seminal vesicle, skelet…	1u7vAB	SMAD2_HUMAN - SMAD4_HUMAN	-5.686	-10.371	29	54	53.7037	1.5	0.805556	0.880031	0.708914	-4.03089
EBV	EBNA2_EBV	2n2jA	4pjoD	SMD2_HUMAN	Small nuclear ribonucleoprotein Sm D2	No expression data available	4pjoDF	SMD2_HUMAN - RUXF_HUMAN	-6.156	-13.124	22	40	55	1	0.55	0.977228	0.537476	-3.3087
EBV	EBNA2_EBV	2n2jA	1d3bA	SMD3_HUMAN	Small nuclear ribonucleoprotein Sm D3	No expression data available	1d3bAB	SMD3_HUMAN - RSMB_HUMAN	-7.587	-16.188	22	43	51.1628	1	0.511628	0.95899	0.490646	-3.72253
EBV	EBNA2_EBV	2n2jA	5gjkA	SMRC1_HUMAN	SWI/SNF complex subunit SMARCC1	No expression data available	5gjkAB	SMRC1_HUMAN - SNF5_HUMAN	-5.739	-10.758	21	38	55.2632	1	0.552632	0.224353	0.123985	-0.711548
EBV	EBNA2_EBV	2n2jA	6ff4C	SNW1_HUMAN	SNW domain-containing protein 1	No expression data available	6ff4CP	SNW1_HUMAN - RBM22_HUMAN	-6.184	-21.359	34	65	52.3077	1.5	0.784615	0.745908	0.585251	-3.61919
EBV	EBNA2_EBV	2n2jA	1ap6B	SODM_HUMAN	Superoxide dismutase [Mn], mitochondrial	No expression data available	1ap6AB	SODM_HUMAN - SODM_HUMAN	-6.891	-14.986	31	56	55.3571	1.5	0.830357	0.813858	0.675793	-4.65689
EBV	EBNA2_EBV	2n2jA	4bl7A	SYMC_HUMAN	Methionine--tRNA ligase, cytoplasmic	No expression data available	4bl7AB	SYMC_HUMAN - MCA3_HUMAN	-7.401	-17.207	30	70	42.8571	1.5	0.642857	0.887244	0.570371	-4.22132
EBV	EBNA2_EBV	2n2jA	1danU	TF_HUMAN	Tissue factor	adrenal gland, appendix, bone marrow, breast, bronchus, cerebellum, cerebral cortex, cervix, uterine, duodenum, endometrium 1, endometrium 2, epididymis, fallopian tube, gallbladder, kidney, liver, lung, lymph node, nasopharynx, oral mucosa, pancreas, parathyroid gland, placenta, prostate, rectum, seminal vesicle, skin 1, small intestine, spleen, stomach 1, stomach 2, testis, thyroid gland, tonsi…	1danTU	TF_HUMAN - TF_HUMAN	-5.43	-19.487	35	57	61.4035	1.5	0.921053	0.99239	0.914043	-4.96326
EBV	EBNA2_EBV	2n2jA	5o85B	TF2H2_HUMAN	General transcription factor IIH subunit 2	No expression data available	5o85AB	TF2H2_HUMAN - TF2H3_HUMAN	-5.625	-10.351	27	51	52.9412	1.5	0.794118	0.967798	0.768546	-4.32307
EBV	EBNA2_EBV	2n2jA	5ivw1	TF2H5_HUMAN	General transcription factor IIH subunit 5	No expression data available	5ivw12	TF2H5_HUMAN - TF2H4_HUMAN	-5.635	-4.073	27	51	52.9412	1.5	0.794118	0.448265	0.355975	-2.00592
EBV	EBNA2_EBV	2n2jA	4zo1X	THB_HUMAN	Thyroid hormone receptor beta	adrenal gland, appendix, breast, bronchus, caudate, cerebral cortex, colon, duodenum, hippocampus, lung, ovary, rectum, skin 1, small intestine, soft tissue 1, soft tissue 2, stomach 1, stomach 2, thyroid gland	4zo1BX	THB_HUMAN - RXRA_HUMAN	-5.584	-10.846	25	48	52.0833	1	0.520833	0.775334	0.40382	-2.25493
EBV	EBNA2_EBV	2n2jA	3ma2B	TIMP1_HUMAN	Metalloproteinase inhibitor 1	adrenal gland, bronchus, cervix, uterine, duodenum, endometrium 2, pancreas, parathyroid gland, prostate, rectum, salivary gland, skin 2, stomach 1, stomach 2	3ma2AB	TIMP1_HUMAN - MMP14_HUMAN	-5.038	-12.865	27	47	57.4468	1	0.574468	0.994005	0.571024	-2.87682
EBV	EBNA2_EBV	2n2jA	3v96A	TIMP1_HUMAN	Metalloproteinase inhibitor 1	adrenal gland, bronchus, cervix, uterine, duodenum, endometrium 2, pancreas, parathyroid gland, prostate, rectum, salivary gland, skin 2, stomach 1, stomach 2	3v96AB	TIMP1_HUMAN - MMP10_HUMAN	-5.375	-18.701	32	65	49.2308	1.5	0.738462	0.965571	0.713037	-3.83258
EBV	EBNA2_EBV	2n2jA	1jh5A	TN13B_HUMAN	Tumor necrosis factor ligand superfamily member 13B	No expression data available	1jh5AB	TN13B_HUMAN - TN13B_HUMAN	-5.629	-12.425	34	60	56.6667	1.5	0.85	0.923789	0.785221	-4.42001
EBV	EBNA2_EBV	2n2jA	4mxvD	TNFB_HUMAN	Lymphotoxin-alpha	No expression data available	4mxvAD	TNFB_HUMAN - TNFB_HUMAN	-6.653	-16.047	25	44	56.8182	1	0.568182	0.993074	0.564246	-3.75393
EBV	EBNA2_EBV	2n2jA	6a3vQ	TNFL9_HUMAN	Tumor necrosis factor ligand superfamily member 9	No expression data available	6a3vMQ	TNFL9_HUMAN - TNFL9_HUMAN	-5.598	-10.104	19	33	57.5758	1	0.575758	0.235982	0.135868	-0.760591
EBV	EBNA2_EBV	2n2jA	3ezqC	TNR6_HUMAN	Tumor necrosis factor receptor superfamily member 6	No expression data available	3ezqAC	TNR6_HUMAN - TNR6_HUMAN	-6.175	-14.431	29	43	67.4419	1	0.674419	0.356503	0.240432	-1.48467
EBV	EBNA2_EBV	2n2jA	1klgC	TPIS_HUMAN	Triosephosphate isomerase	No expression data available	1klgBC	TPIS_HUMAN - 2B11_HUMAN	-5.908	-8.606	35	45	77.7778	1	0.777778	0.329599	0.256355	-1.51454
EBV	EBNA2_EBV	2n2jA	4c3pB	TPX2_HUMAN	Targeting protein for Xklp2	No expression data available	4c3pAB	TPX2_HUMAN - AURKA_HUMAN	-6.104	-17.101	34	60	56.6667	1.5	0.85	0.636928	0.541389	-3.30464
EBV	EBNA2_EBV	2n2jA	3zniC	UB2D2_HUMAN	Ubiquitin-conjugating enzyme E2 D2	bone marrow, breast, caudate, cerebellum, cerebral cortex, cervix, uterine, colon, endometrium 1, endometrium 2, epididymis, fallopian tube, gallbladder, hippocampus, kidney, liver, lung, lymph node, oral mucosa, ovary, pancreas, parathyroid gland, placenta, prostate, rectum, seminal vesicle, skeletal muscle, skin 1, skin 2, soft tissue 1, soft tissue 2, spleen, stomach 1, stomach 2, testis, thyr…	3zniCD	UB2D2_HUMAN - UBC_HUMAN	-5.118	-9.282	19	29	65.5172	0.5	0.327586	0.821257	0.269033	-1.37691
EBV	EBNA2_EBV	2n2jA	4zfrB	UBB_HUMAN	Polyubiquitin-B	No expression data available	4zfrAB	UBB_HUMAN - SST2_SCHPO	-6.608	-22.325	45	80	56.25	2	1.125	0.98828	1.11182	-7.34688
EBV	EBNA2_EBV	2n2jA	4k1rB	UBC_HUMAN	Polyubiquitin-C	No expression data available	4k1rAB	UBC_HUMAN - SST2_SCHPO	-6.955	-24.14	45	79	56.962	1.5	0.85443	0.993957	0.849267	-5.90665
EBV	EBNA2_EBV	2n2jA	5aiuB	UBE2N_HUMAN	Ubiquitin-conjugating enzyme E2 N	No expression data available	5aiuBC	UBE2N_HUMAN - UBC_HUMAN	-5.329	-15.294	19	29	65.5172	0.5	0.327586	0.934136	0.30601	-1.63073
EBV	EBNA2_EBV	2n2jA	3pv1B	UBP15_HUMAN	Ubiquitin carboxyl-terminal hydrolase 15	adrenal gland, appendix, bone marrow, breast, bronchus, caudate, cerebellum, cerebral cortex, cervix, uterine, colon, duodenum, endometrium 1, endometrium 2, epididymis, esophagus, fallopian tube, gallbladder, heart muscle, hippocampus, kidney, liver, lung, lymph node, nasopharynx, oral mucosa, ovary, pancreas, parathyroid gland, placenta, prostate, rectum, salivary gland, seminal vesicle, skelet…	3pv1AB	UBP15_HUMAN - UBP15_HUMAN	-8.473	-33.251	32	65	49.2308	1.5	0.738462	0.572902	0.423066	-3.58464
EBV	EBNA2_EBV	2n2jA	2jp1B	XCL1_HUMAN	Lymphotactin	appendix, gallbladder, kidney, lung, lymph node, nasopharynx, tonsil	2jp1AB	XCL1_HUMAN - XCL1_HUMAN	-5.43	-11.999	39	49	79.5918	1	0.795918	0.957393	0.762006	-4.13769
EBV	EBNA2_EBV	2n2jA	2n54B	XCL1_HUMAN	Lymphotactin	appendix, gallbladder, kidney, lung, lymph node, nasopharynx, tonsil	2n54AB	XCL1_HUMAN - XCL1_HUMAN	-7.667	-9.577	34	43	79.0698	1	0.790698	0.895651	0.708189	-5.42968
EBV	EBNA2_EBV	2n2jA	5lxrB	ZCHC8_HUMAN	Zinc finger CCHC domain-containing protein 8	No expression data available	5lxrAB	ZCHC8_HUMAN - RBM7_HUMAN	-5.64	-20.751	28	41	68.2927	1	0.682927	0.984433	0.672295	-3.79175
EBV	EBNA2_EBV	2n2jA	5mjyF	ZFYV9_HUMAN	Zinc finger FYVE domain-containing protein 9	adrenal gland, appendix, breast, caudate, cerebellum, cerebral cortex, colon, duodenum, epididymis, gallbladder, hippocampus, kidney, ovary, pancreas, parathyroid gland, placenta, prostate, rectum, small intestine, spleen, stomach 1, stomach 2, testis, thyroid gland, tonsil, urinary bladder	5mjyBF	ZFYV9_HUMAN - PTN23_HUMAN	-7.539	-14.326	37	67	55.2239	1.5	0.828358	0.742134	0.614753	-4.63462
EBV	gH_EBV	3phfA	2xa7B	AP2B1_HUMAN	AP-2 complex subunit beta	adrenal gland, appendix, caudate, cerebellum, cerebral cortex, cervix, uterine, colon, duodenum, endometrium 2, epididymis, esophagus, fallopian tube, hippocampus, kidney, liver, lymph node, nasopharynx, oral mucosa, ovary, pancreas, parathyroid gland, placenta, salivary gland, skeletal muscle, skin 1, skin 2, small intestine, soft tissue 2, stomach 1, stomach 2, testis, tonsil	2xa7AB	AP2B1_HUMAN - Q66HM2_RAT	-8.015	-10.116	47	87	54.023	2	1.08046	0.974736	1.05316	-8.4411
EBV	gH_EBV	3phfA	2jbyB	BAK_HUMAN	Bcl-2 homologous antagonist/killer	No expression data available	2jbyAB	BAK_HUMAN - Q85295_9POXV	-5.948	-16.512	45	57	78.9474	1.5	1.18421	0.970985	1.14985	-6.83931
EBV	gH_EBV	3phfA	5yxkB	CD86_HUMAN	T-lymphocyte activation antigen CD86	No expression data available	5yxkAB	CD86_HUMAN - CD86_HUMAN	-6.433	-8.691	21	28	75	0.5	0.375	0.0356775	0.013379	-0.0860674
EBV	gH_EBV	3phfA	2qsqB	CEAM5_HUMAN	Carcinoembryonic antigen-related cell adhesion molecule 5	No expression data available	2qsqAB	CEAM5_HUMAN - CEAM5_HUMAN	-7.764	-13.599	35	44	79.5455	1	0.795455	0.261027	0.207635	-1.61208
EBV	gH_EBV	3phfA	4afqA	CMA1_HUMAN	Chymase	No expression data available	4afqAB	CMA1_HUMAN - CMA1_HUMAN	-8.06	-7.008	31	33	93.9394	1	0.939394	0.027909	0.0262176	-0.211313
EBV	gH_EBV	3phfA	4c0fB	CNOT2_HUMAN	CCR4-NOT transcription complex subunit 2	adrenal gland, appendix, bone marrow, breast, bronchus, caudate, cerebellum, cerebral cortex, cervix, uterine, colon, duodenum, endometrium 1, endometrium 2, epididymis, esophagus, fallopian tube, gallbladder, heart muscle, hippocampus, kidney, liver, lung, lymph node, nasopharynx, oral mucosa, ovary, pancreas, parathyroid gland, placenta, prostate, rectum, salivary gland, seminal vesicle, skin 1…	4c0fBD	CNOT2_HUMAN - CNOT2_HUMAN	-6.856	-11.127	22	25	88	0.5	0.44	0.209159	0.0920301	-0.630959
EBV	gH_EBV	3phfA	1zmmB	DEF4_HUMAN	Neutrophil defensin 4	No expression data available	1zmmAB	DEF4_HUMAN - DEF4_HUMAN	-6.067	-7.257	15	18	83.3333	0.5	0.416667	0.209159	0.0871497	-0.528737
EBV	gH_EBV	3phfA	4rbwD	DEF5_HUMAN	Defensin-5	No expression data available	4rbwAD	DEF5_HUMAN - DEF5_HUMAN	-7.77	-7.351	16	23	69.5652	0.5	0.347826	0.498317	0.173328	-1.34676
EBV	gH_EBV	3phfA	5n47B	FINC_HUMAN	Fibronectin	No expression data available	5n47AB	FINC_HUMAN - NGAL_HUMAN	-6.624	-19.544	41	63	65.0794	1.5	0.97619	0.992177	0.968553	-6.4157
EBV	gH_EBV	3phfA	2kxhB	FUBP1_HUMAN	Far upstream element-binding protein 1	No expression data available	2kxhAB	FUBP1_HUMAN - PUF60_HUMAN	-5.784	-5.993	32	37	86.4865	1	0.864865	0.525421	0.454418	-2.62835
EBV	gH_EBV	3phfA	1j2jB	GGA1_HUMAN	ADP-ribosylation factor-binding protein GGA1	No expression data available	1j2jAB	GGA1_HUMAN - ARF2_MOUSE	-6.506	-11.442	27	29	93.1034	0.5	0.465517	0.720695	0.335496	-2.18274
EBV	gH_EBV	3phfA	4tmpB	H33_HUMAN	Histone H3.3	No expression data available	4tmpAB	H33_HUMAN - AF9_HUMAN	-5.253	-6.372	27	32	84.375	1	0.84375	0.424257	0.357967	-1.8804
EBV	gH_EBV	3phfA	1txpB	HNRPC_HUMAN	Heterogeneous nuclear ribonucleoproteins C1/C2	No expression data available	1txpAB	HNRPC_HUMAN - HNRPC_HUMAN	-6.452	-7.37	25	27	92.5926	0.5	0.462963	0	0	0
EBV	gH_EBV	3phfA	1au1B	IFNB_HUMAN	Interferon beta	No expression data available	1au1AB	IFNB_HUMAN - IFNB_HUMAN	-5.042	-2.724	25	29	86.2069	0.5	0.431034	0.176625	0.0761316	-0.383855
EBV	gH_EBV	3phfA	3iwyC	MDM2_HUMAN	E3 ubiquitin-protein ligase Mdm2	No expression data available	3iwyAC	MDM2_HUMAN - MDM2_HUMAN	-7.53	-7.345	24	32	75	1	0.75	0.0441492	0.0331119	-0.249333
EBV	gH_EBV	3phfA	2lb2B	SMAD3_HUMAN	Mothers against decapentaplegic homolog 3	adrenal gland, appendix, bone marrow, bronchus, caudate, cerebellum, cerebral cortex, cervix, uterine, colon, duodenum, endometrium 1, endometrium 2, epididymis, esophagus, fallopian tube, gallbladder, heart muscle, hippocampus, kidney, liver, lung, lymph node, pancreas, placenta, prostate, rectum, salivary gland, seminal vesicle, skeletal muscle, skin 2, small intestine, soft tissue 1, soft tiss…	2lb2AB	SMAD3_HUMAN - NED4L_HUMAN	-5.057	-4.583	19	24	79.1667	0.5	0.395833	0.209159	0.0827922	-0.41868
EBV	gH_EBV	3phfA	5ohoA	SPT5H_HUMAN	Transcription elongation factor SPT5	No expression data available	5ohoAB	SPT5H_HUMAN - SPT5H_HUMAN	-5.363	-6.564	26	32	81.25	1	0.8125	0.209159	0.169942	-0.911399
EBV	gH_EBV	3phfA	1jh5C	TN13B_HUMAN	Tumor necrosis factor ligand superfamily member 13B	No expression data available	1jh5AC	TN13B_HUMAN - TN13B_HUMAN	-5.315	-12.332	38	62	61.2903	1.5	0.919355	0.925012	0.850415	-4.51995
EBV	gH_EBV	3phfA	4n90C	TNF10_HUMAN	Tumor necrosis factor ligand superfamily member 10	No expression data available	4n90CT	TNF10_HUMAN - TR10B_HUMAN	-6.95	-8.065	35	42	83.3333	1	0.833333	0.00560676	0.0046723	-0.0324725
EBV	gH_EBV	3phfA	2c0jB	TPC6A_HUMAN	Trafficking protein particle complex subunit 6A	adrenal gland, appendix, bone marrow, breast, bronchus, caudate, cerebellum, cerebral cortex, cervix, uterine, colon, duodenum, endometrium 1, endometrium 2, epididymis, esophagus, fallopian tube, gallbladder, heart muscle, hippocampus, kidney, liver, lung, lymph node, nasopharynx, pancreas, placenta, prostate, rectum, salivary gland, seminal vesicle, skeletal muscle, skin 1, skin 2, small intest…	2c0jAB	TPC6A_HUMAN - TPPC3_HUMAN	-5.347	-23.806	42	50	84	1.5	1.26	0.986976	1.24359	-6.64947
EBV	gH_EBV	3phfA	2q81C	ZBT17_HUMAN	Zinc finger and BTB domain-containing protein 17	adrenal gland, appendix, breast, bronchus, caudate, cerebellum, cerebral cortex, cervix, uterine, colon, duodenum, endometrium 1, endometrium 2, epididymis, esophagus, fallopian tube, gallbladder, heart muscle, hippocampus, kidney, liver, lung, lymph node, nasopharynx, oral mucosa, ovary, pancreas, parathyroid gland, placenta, prostate, rectum, salivary gland, seminal vesicle, skeletal muscle, sk…	2q81BC	ZBT17_HUMAN - ZBT17_HUMAN	-6.44	-9.724	24	32	75	1	0.75	0.788371	0.591278	-3.80783
EBV	gL_EBV	3phfB	6djlC	3BP5_HUMAN	SH3 domain-binding protein 5	No expression data available	6djlCE	3BP5_HUMAN - 3BP5_HUMAN	-5.72	-10.094	25	34	73.5294	1	0.735294	0.121609	0.0894185	-0.511474
EBV	gL_EBV	3phfB	5bxvB	4EBP1_HUMAN	Eukaryotic translation initiation factor 4E-binding protein 1	No expression data available	5bxvAB	4EBP1_HUMAN - IF4E_MOUSE	-7.163	-27.413	34	66	51.5152	1.5	0.772727	0.820521	0.634039	-4.54162
EBV	gL_EBV	3phfB	3sv1D	A4_HUMAN	Amyloid-beta A4 protein	No expression data available	3sv1AD	A4_HUMAN - APBA2_RAT	-5.055	-14.011	38	63	60.3175	1.5	0.904762	0.934005	0.845052	-4.27174
EBV	gL_EBV	3phfB	2v8qB	AAKB2_HUMAN	5'-AMP-activated protein kinase subunit beta-2	adrenal gland, appendix, bone marrow, breast, bronchus, caudate, cerebellum, cerebral cortex, cervix, uterine, colon, duodenum, endometrium 1, endometrium 2, epididymis, esophagus, fallopian tube, gallbladder, heart muscle, hippocampus, kidney, liver, lung, lymph node, nasopharynx, oral mucosa, ovary, pancreas, parathyroid gland, placenta, prostate, rectum, salivary gland, seminal vesicle, skelet…	2v8qBE	AAKB2_HUMAN - AAKG1_RAT	-5.179	-16.536	36	54	66.6667	1.5	1	0.381104	0.381104	-1.97374
EBV	gL_EBV	3phfB	2jifC	ACDSB_HUMAN	Short/branched chain specific acyl-CoA dehydrogenase, mitochondrial	No expression data available	2jifAC	ACDSB_HUMAN - ACDSB_HUMAN	-6.128	-7.56	46	89	51.6854	2	1.03371	0.996543	1.03013	-6.31266
EBV	gL_EBV	3phfB	6cnkB	ACHA4_HUMAN	Neuronal acetylcholine receptor subunit alpha-4	No expression data available	6cnkAB	ACHA4_HUMAN - ACHA4_HUMAN	-6.881	-20.249	52	118	44.0678	2	0.881356	0.984628	0.867808	-5.97139
EBV	gL_EBV	3phfB	2cg5A	ADPPT_HUMAN	L-aminoadipate-semialdehyde dehydrogenase-phosphopantetheinyl transferase	adrenal gland, appendix, bone marrow, breast, bronchus, cerebellum, cerebral cortex, colon, duodenum, endometrium 1, endometrium 2, epididymis, esophagus, fallopian tube, gallbladder, heart muscle, hippocampus, kidney, lung, lymph node, nasopharynx, oral mucosa, ovary, pancreas, parathyroid gland, placenta, prostate, rectum, salivary gland, seminal vesicle, skeletal muscle, skin 1, skin 2, small …	2cg5AB	ADPPT_HUMAN - FAS_HUMAN	-6.614	-12.169	30	52	57.6923	1.5	0.865385	0.655829	0.567545	-3.75374
EBV	gL_EBV	3phfB	5fhzC	AL1A3_HUMAN	Aldehyde dehydrogenase family 1 member A3	No expression data available	5fhzAC	AL1A3_HUMAN - AL1A3_HUMAN	-7.531	-11.379	29	49	59.1837	1	0.591837	0.522453	0.309207	-2.32864
EBV	gL_EBV	3phfB	2j6lC	AL7A1_HUMAN	Alpha-aminoadipic semialdehyde dehydrogenase	No expression data available	2j6lAC	AL7A1_HUMAN - AL7A1_HUMAN	-5.668	-15.052	30	54	55.5556	1.5	0.833333	0.572399	0.476999	-2.70363
EBV	gL_EBV	3phfB	4la0B	ALBU_HUMAN	Serum albumin	No expression data available	4la0AB	ALBU_HUMAN - ALBU_HUMAN	-6.325	-8.099	21	38	55.2632	1	0.552632	0	0	0
EBV	gL_EBV	3phfB	5z2cG	ALPK1_HUMAN	Alpha-protein kinase 1	adrenal gland, appendix, bone marrow, breast, bronchus, caudate, cerebellum, cerebral cortex, cervix, uterine, colon, duodenum, endometrium 1, endometrium 2, epididymis, esophagus, gallbladder, heart muscle, hippocampus, kidney, liver, lung, nasopharynx, oral mucosa, ovary, placenta, prostate, rectum, salivary gland, seminal vesicle, skeletal muscle, skin 1, small intestine, smooth muscle, soft t…	5z2cFG	ALPK1_HUMAN - ALPK1_HUMAN	-5.145	-4.733	22	30	73.3333	1	0.733333	0.162465	0.119141	-0.612981
EBV	gL_EBV	3phfB	5w78A	AOAH_HUMAN	Acyloxyacyl hydrolase	No expression data available	5w78AB	AOAH_HUMAN - AOAH_HUMAN	-5.442	-34.946	43	70	61.4286	1.5	0.921429	0.970461	0.894211	-4.86629
EBV	gL_EBV	3phfB	4p6zB	AP1B1_HUMAN	AP-1 complex subunit beta-1	adrenal gland, appendix, bone marrow, breast, bronchus, caudate, cerebellum, cerebral cortex, cervix, uterine, colon, duodenum, endometrium 1, endometrium 2, epididymis, esophagus, fallopian tube, gallbladder, heart muscle, hippocampus, kidney, liver, lung, lymph node, nasopharynx, oral mucosa, pancreas, parathyroid gland, placenta, prostate, rectum, salivary gland, seminal vesicle, skin 1, skin …	4p6zBG	AP1B1_HUMAN - AP1G1_MOUSE	-9.246	-14.424	41	72	56.9444	1.5	0.854167	0.985902	0.842125	-7.78629
EBV	gL_EBV	3phfB	2jkrB	AP2B1_HUMAN	AP-2 complex subunit beta	adrenal gland, appendix, caudate, cerebellum, cerebral cortex, cervix, uterine, colon, duodenum, endometrium 2, epididymis, esophagus, fallopian tube, hippocampus, kidney, liver, lymph node, nasopharynx, oral mucosa, ovary, pancreas, parathyroid gland, placenta, salivary gland, skeletal muscle, skin 1, skin 2, small intestine, soft tissue 2, stomach 1, stomach 2, testis, tonsil	2jkrAB	AP2B1_HUMAN - AP2A2_MOUSE	-5.375	-17.677	45	74	60.8108	1.5	0.912162	0.991687	0.904579	-4.86211
EBV	gL_EBV	3phfB	2xa7B	AP2B1_HUMAN	AP-2 complex subunit beta	adrenal gland, appendix, caudate, cerebellum, cerebral cortex, cervix, uterine, colon, duodenum, endometrium 2, epididymis, esophagus, fallopian tube, hippocampus, kidney, liver, lymph node, nasopharynx, oral mucosa, ovary, pancreas, parathyroid gland, placenta, salivary gland, skeletal muscle, skin 1, skin 2, small intestine, soft tissue 2, stomach 1, stomach 2, testis, tonsil	2xa7AB	AP2B1_HUMAN - Q66HM2_RAT	-6.943	-10.116	45	87	51.7241	2	1.03448	0.974736	1.00835	-7.00096
EBV	gL_EBV	3phfB	3fflC	APC7_HUMAN	Anaphase-promoting complex subunit 7	adrenal gland, appendix, bone marrow, breast, bronchus, caudate, cerebellum, cerebral cortex, cervix, uterine, colon, duodenum, endometrium 1, endometrium 2, epididymis, esophagus, fallopian tube, gallbladder, heart muscle, hippocampus, kidney, liver, lung, lymph node, nasopharynx, oral mucosa, pancreas, parathyroid gland, placenta, prostate, rectum, salivary gland, seminal vesicle, skeletal musc…	3fflAC	APC7_HUMAN - APC7_HUMAN	-5.636	-11.098	27	30	90	1	0.9	0.178591	0.160732	-0.905885
EBV	gL_EBV	3phfB	3pl7B	B2CL1_HUMAN	Bcl-2-like protein 1	adrenal gland, appendix, bone marrow, breast, bronchus, caudate, cerebellum, cerebral cortex, colon, duodenum, endometrium 1, epididymis, esophagus, fallopian tube, gallbladder, kidney, liver, lung, lymph node, pancreas, rectum, salivary gland, skeletal muscle, small intestine, soft tissue 1, stomach 1, stomach 2, testis, thyroid gland, tonsil, urinary bladder	3pl7BC	B2CL1_HUMAN - BAX_HUMAN	-9.287	-11.204	22	23	95.6522	0.5	0.478261	0.490767	0.234715	-2.1798
EBV	gL_EBV	3phfB	4xxcC	B2MG_HUMAN	Beta-2-microglobulin	No expression data available	4xxcAC	B2MG_HUMAN - 1B18_HUMAN	-5.246	-14.818	36	74	48.6486	1.5	0.72973	0.978487	0.714031	-3.74581
EBV	gL_EBV	3phfB	4u2uB	BAK_HUMAN	Bcl-2 homologous antagonist/killer	No expression data available	4u2uAB	BAK_HUMAN - BAK_HUMAN	-5.541	-75.797	44	116	37.931	2	0.758621	1	0.758621	-4.20352
EBV	gL_EBV	3phfB	4bpkC	BBC3_HUMAN	Bcl-2-binding component 3	adrenal gland, appendix, bone marrow, breast, bronchus, cerebellum, cerebral cortex, cervix, uterine, colon, duodenum, endometrium 1, endometrium 2, epididymis, esophagus, fallopian tube, gallbladder, heart muscle, hippocampus, lung, lymph node, nasopharynx, oral mucosa, ovary, pancreas, placenta, rectum, salivary gland, skeletal muscle, skin 1, skin 2, small intestine, smooth muscle, soft tissue…	4bpkAC	BBC3_HUMAN - B2CL1_HUMAN	-7.22	-17.069	34	59	57.6271	1.5	0.864407	0.9081	0.784968	-5.66747
EBV	gL_EBV	3phfB	4auqE	BIRC7_HUMAN	Baculoviral IAP repeat-containing protein 7	No expression data available	4auqBE	BIRC7_HUMAN - BIRC7_HUMAN	-7.075	-9.749	20	39	51.2821	1	0.512821	0.537766	0.275777	-1.95112
EBV	gL_EBV	3phfB	4dvqC	C11B2_HUMAN	Cytochrome P450 11B2, mitochondrial	No expression data available	4dvqAC	C11B2_HUMAN - C11B2_HUMAN	-5.917	-8.85	22	31	70.9677	1	0.709677	0.740404	0.525448	-3.10907
EBV	gL_EBV	3phfB	3rpxA	C1QBP_HUMAN	Complement component 1 Q subcomponent-binding protein, mitochondrial	No expression data available	3rpxAC	C1QBP_HUMAN - C1QBP_HUMAN	-5.847	-17.223	34	48	70.8333	1	0.708333	0.910506	0.644942	-3.77098
EBV	gL_EBV	3phfB	5todA	C2C2L_HUMAN	Phospholipid transfer protein C2CD2L	adrenal gland, appendix, bronchus, caudate, cerebellum, cerebral cortex, cervix, uterine, colon, duodenum, endometrium 2, epididymis, esophagus, fallopian tube, gallbladder, hippocampus, lung, nasopharynx, oral mucosa, pancreas, placenta, rectum, seminal vesicle, skeletal muscle, skin 1, skin 2, small intestine, stomach 1, stomach 2, testis, thyroid gland, tonsil, urinary bladder, vagina	5todAD	C2C2L_HUMAN - C2C2L_HUMAN	-5.166	-8.857	25	35	71.4286	1	0.714286	0.174127	0.124377	-0.64253
EBV	gL_EBV	3phfB	4okhB	CAN3_HUMAN	Calpain-3	No expression data available	4okhAB	CAN3_HUMAN - CAN3_HUMAN	-5.228	-39.688	37	60	61.6667	1.5	0.925	0.979461	0.906001	-4.73657
EBV	gL_EBV	3phfB	5z5oB	CATK_HUMAN	Cathepsin K	No expression data available	5z5oAB	CATK_HUMAN - CATK_HUMAN	-5.212	-12.965	28	46	60.8696	1	0.608696	0.463245	0.281975	-1.46966
EBV	gL_EBV	3phfB	3dm1C	CBX3_HUMAN	Chromobox protein homolog 3	No expression data available	3dm1CG	CBX3_HUMAN - CBX3_HUMAN	-9.311	-7.509	22	23	95.6522	0.5	0.478261	0.162465	0.0777007	-0.723471
EBV	gL_EBV	3phfB	3gs2B	CBX7_HUMAN	Chromobox protein homolog 7	No expression data available	3gs2AB	CBX7_HUMAN - RING2_HUMAN	-5.325	-21.457	24	41	58.5366	1	0.585366	0.881813	0.516183	-2.74867
EBV	gL_EBV	3phfB	4oijB	CCL1_HUMAN	C-C motif chemokine 1	No expression data available	4oijAB	CCL1_HUMAN - CCL1_HUMAN	-5.452	-19.755	41	48	85.4167	1	0.854167	0.950811	0.812151	-4.42785
EBV	gL_EBV	3phfB	2ra4B	CCL13_HUMAN	C-C motif chemokine 13	No expression data available	2ra4AB	CCL13_HUMAN - CCL13_HUMAN	-5.084	-23.556	33	40	82.5	1	0.825	0.929916	0.767181	-3.90035
EBV	gL_EBV	3phfB	1nr4A	CCL17_HUMAN	C-C motif chemokine 17	adrenal gland, appendix, bone marrow, breast, bronchus, caudate, cerebellum, cerebral cortex, cervix, uterine, colon, duodenum, endometrium 1, endometrium 2, epididymis, fallopian tube, gallbladder, heart muscle, hippocampus, kidney, liver, lung, lymph node, oral mucosa, ovary, pancreas, parathyroid gland, placenta, prostate, rectum, salivary gland, seminal vesicle, skeletal muscle, skin 1, skin …	1nr4AB	CCL17_HUMAN - CCL17_HUMAN	-5.417	-13.994	32	33	96.9697	1	0.969697	0.94102	0.912505	-4.94304
EBV	gL_EBV	3phfB	1u4rD	CCL5_HUMAN	C-C motif chemokine 5	No expression data available	1u4rCD	CCL5_HUMAN - CCL5_HUMAN	-5.503	-18.047	39	42	92.8571	1	0.928571	0.674071	0.625923	-3.44445
EBV	gL_EBV	3phfB	1w98B	CCNE1_HUMAN	G1/S-specific cyclin-E1	bone marrow, bronchus, caudate, cerebellum, cerebral cortex, colon, duodenum, endometrium 2, epididymis, fallopian tube, heart muscle, kidney, lung, lymph node, nasopharynx, ovary, placenta, prostate, seminal vesicle, skeletal muscle, skin 1, skin 2, small intestine, smooth muscle, soft tissue 1, soft tissue 2, testis, tonsil, urinary bladder	1w98AB	CCNE1_HUMAN - CDK2_HUMAN	-6.15	-22.85	31	71	43.662	1.5	0.65493	0.999775	0.654782	-4.02691
EBV	gL_EBV	3phfB	3ik5B	CD3Z_HUMAN	T-cell surface glycoprotein CD3 zeta chain	No expression data available	3ik5AB	CD3Z_HUMAN - NEF_SIVMA	-5.365	-12.262	29	39	74.359	1	0.74359	0.741297	0.551221	-2.9573
EBV	gL_EBV	3phfB	5uq1A	CDK2_HUMAN	Cyclin-dependent kinase 2	No expression data available	5uq1AB	CDK2_HUMAN - SPDYA_HUMAN	-7.745	-15.31	39	57	68.4211	1.5	1.02632	0.996119	1.02233	-7.91797
EBV	gL_EBV	3phfB	1h88B	CEBPB_HUMAN	CCAAT/enhancer-binding protein beta	No expression data available	1h88AB	CEBPB_HUMAN - CEBPB_HUMAN	-5.962	-18.038	23	43	53.4884	1	0.534884	0.415689	0.222345	-1.32562
EBV	gL_EBV	3phfB	5mk1E	CHM4A_HUMAN	Charged multivesicular body protein 4a	adrenal gland, appendix, bone marrow, breast, bronchus, cerebral cortex, cervix, uterine, colon, duodenum, endometrium 1, endometrium 2, epididymis, esophagus, fallopian tube, gallbladder, heart muscle, kidney, liver, lung, lymph node, nasopharynx, oral mucosa, pancreas, parathyroid gland, placenta, prostate, rectum, salivary gland, seminal vesicle, skeletal muscle, skin 1, skin 2, small intestin…	5mk1AE	CHM4A_HUMAN - PTN23_HUMAN	-5.49	-9.709	32	50	64	1.5	0.96	0.538167	0.51664	-2.83635
EBV	gL_EBV	3phfB	5vxoC	CLYBL_HUMAN	Citramalyl-CoA lyase, mitochondrial	No expression data available	5vxoAC	CLYBL_HUMAN - CLYBL_HUMAN	-5.277	-24.831	38	65	58.4615	1.5	0.876923	0.935813	0.820636	-4.3305
EBV	gL_EBV	3phfB	4d10B	CSN2_HUMAN	COP9 signalosome complex subunit 2	adrenal gland, appendix, breast, bronchus, caudate, cerebellum, cerebral cortex, cervix, uterine, colon, duodenum, endometrium 1, endometrium 2, epididymis, esophagus, fallopian tube, gallbladder, heart muscle, hippocampus, kidney, liver, lung, lymph node, nasopharynx, oral mucosa, ovary, pancreas, parathyroid gland, placenta, prostate, rectum, salivary gland, seminal vesicle, skeletal muscle, sk…	4d10BE	CSN2_HUMAN - CSN5_HUMAN	-5.272	-8.598	28	30	93.3333	1	0.933333	0.044996	0.0419963	-0.221404
EBV	gL_EBV	3phfB	1napD	CXCL7_HUMAN	Platelet basic protein	No expression data available	1napBD	CXCL7_HUMAN - CXCL7_HUMAN	-5.053	-7.703	23	27	85.1852	0.5	0.425926	0.4912	0.209215	-1.05716
EBV	gL_EBV	3phfB	2a26B	CYBP_HUMAN	Calcyclin-binding protein	adrenal gland, appendix, bone marrow, breast, bronchus, caudate, cerebellum, cerebral cortex, cervix, uterine, colon, duodenum, endometrium 1, endometrium 2, epididymis, esophagus, fallopian tube, gallbladder, hippocampus, kidney, liver, lung, lymph node, nasopharynx, oral mucosa, ovary, pancreas, parathyroid gland, placenta, prostate, rectum, salivary gland, seminal vesicle, skin 1, skin 2, smal…	2a26AB	CYBP_HUMAN - CYBP_HUMAN	-5.759	-12.237	36	41	87.8049	1	0.878049	0.984562	0.864493	-4.97862
EBV	gL_EBV	3phfB	4n6mA	CYTM_HUMAN	Cystatin-M	No expression data available	4n6mAB	CYTM_HUMAN - CYTM_HUMAN	-5.483	-10.794	23	43	53.4884	1	0.534884	0.209159	0.111876	-0.613416
EBV	gL_EBV	3phfB	4f0xB	DCMC_HUMAN	Malonyl-CoA decarboxylase, mitochondrial	No expression data available	4f0xAB	DCMC_HUMAN - DCMC_HUMAN	-6.202	-25.323	51	109	46.789	2	0.93578	0.983824	0.920643	-5.70983
EBV	gL_EBV	3phfB	3ei2A	DDB1_HUMAN	DNA damage-binding protein 1	adrenal gland, appendix, bone marrow, breast, bronchus, caudate, cerebellum, cerebral cortex, cervix, uterine, colon, duodenum, endometrium 1, endometrium 2, epididymis, esophagus, fallopian tube, gallbladder, heart muscle, hippocampus, kidney, liver, lung, lymph node, nasopharynx, oral mucosa, ovary, pancreas, parathyroid gland, placenta, prostate, rectum, salivary gland, seminal vesicle, skelet…	3ei2AB	DDB1_HUMAN - DDB2_DANRE	-5.461	-24.701	30	81	37.037	2	0.740741	0.660991	0.489623	-2.67383
EBV	gL_EBV	3phfB	2pd6D	DHB8_HUMAN	Estradiol 17-beta-dehydrogenase 8	No expression data available	2pd6AD	DHB8_HUMAN - DHB8_HUMAN	-7.569	-35.812	45	80	56.25	2	1.125	0.999983	1.12498	-8.51498
EBV	gL_EBV	3phfB	2he2B	DLG2_HUMAN	Disks large homolog 2	No expression data available	2he2AB	DLG2_HUMAN - DLG2_HUMAN	-5.314	-15.812	30	46	65.2174	1	0.652174	0.759511	0.495333	-2.6322
EBV	gL_EBV	3phfB	3qkjB	DNM3B_HUMAN	DNA (cytosine-5)-methyltransferase 3B	No expression data available	3qkjAB	DNM3B_HUMAN - DNM3B_HUMAN	-7.629	-7.642	21	25	84	0.5	0.42	0	0	0
EBV	gL_EBV	3phfB	1xfdB	DPP6_HUMAN	Dipeptidyl aminopeptidase-like protein 6	No expression data available	1xfdAB	DPP6_HUMAN - DPP6_HUMAN	-7.976	-22.97	43	76	56.5789	1.5	0.848684	0.99948	0.848243	-6.76559
EBV	gL_EBV	3phfB	6eoqC	DPP9_HUMAN	Dipeptidyl peptidase 9	adrenal gland, appendix, bone marrow, breast, bronchus, caudate, cerebellum, cerebral cortex, cervix, uterine, colon, duodenum, endometrium 1, endometrium 2, epididymis, esophagus, fallopian tube, gallbladder, heart muscle, hippocampus, kidney, lung, nasopharynx, oral mucosa, ovary, pancreas, placenta, prostate, rectum, salivary gland, skeletal muscle, skin 1, skin 2, small intestine, soft tissue…	6eoqAC	DPP9_HUMAN - DPP9_HUMAN	-6.849	-31.859	48	102	47.0588	2	0.941176	0.996475	0.937859	-6.42339
EBV	gL_EBV	3phfB	1jk8A	DQA1_HUMAN	HLA class II histocompatibility antigen, DQ alpha 1 chain	No expression data available	1jk8AB	DQA1_HUMAN - DQB1_HUMAN	-6.075	-42.246	47	91	51.6484	2	1.03297	0.974676	1.00681	-6.11636
EBV	gL_EBV	3phfB	2hw5D	ECHM_HUMAN	Enoyl-CoA hydratase, mitochondrial	No expression data available	2hw5AD	ECHM_HUMAN - ECHM_HUMAN	-6.168	-41.448	49	93	52.6882	2	1.05376	0.999997	1.05376	-6.49959
EBV	gL_EBV	3phfB	1u3rB	ESR2_HUMAN	Estrogen receptor beta	No expression data available	1u3rAB	ESR2_HUMAN - ESR2_HUMAN	-6.419	-16.68	36	55	65.4545	1.5	0.981818	0.982564	0.9647	-6.19241
EBV	gL_EBV	3phfB	2yptB	FACE1_HUMAN	CAAX prenyl protease 1 homolog	adrenal gland, appendix, bone marrow, breast, bronchus, caudate, cerebellum, cerebral cortex, cervix, uterine, colon, duodenum, endometrium 1, endometrium 2, epididymis, esophagus, fallopian tube, gallbladder, heart muscle, hippocampus, kidney, liver, lung, lymph node, nasopharynx, oral mucosa, ovary, pancreas, parathyroid gland, placenta, prostate, rectum, salivary gland, seminal vesicle, skelet…	2yptAB	FACE1_HUMAN - FACE1_HUMAN	-6.45	-26.752	36	71	50.7042	1.5	0.760563	0.062088	0.0472219	-0.304581
EBV	gL_EBV	3phfB	1p22A	FBW1A_HUMAN	F-box/WD repeat-containing protein 1A	adrenal gland, appendix, bone marrow, breast, bronchus, caudate, cerebellum, cerebral cortex, cervix, uterine, colon, duodenum, endometrium 1, endometrium 2, epididymis, esophagus, fallopian tube, gallbladder, heart muscle, hippocampus, kidney, liver, lung, lymph node, nasopharynx, oral mucosa, ovary, pancreas, parathyroid gland, placenta, prostate, rectum, salivary gland, seminal vesicle, skelet…	1p22AB	FBW1A_HUMAN - SKP1_HUMAN	-6.197	-24.722	45	73	61.6438	1.5	0.924658	0.993899	0.919016	-5.69514
EBV	gL_EBV	3phfB	3l2oB	FBX4_HUMAN	F-box only protein 4	No expression data available	3l2oAB	FBX4_HUMAN - SKP1_HUMAN	-5.668	-24.861	37	67	55.2239	1.5	0.828358	0.992014	0.821743	-4.65764
EBV	gL_EBV	3phfB	3wsoA	FBX44_HUMAN	F-box only protein 44	adrenal gland, appendix, bone marrow, bronchus, cerebellum, cerebral cortex, cervix, uterine, colon, duodenum, endometrium 1, endometrium 2, esophagus, fallopian tube, gallbladder, heart muscle, hippocampus, kidney, liver, lung, lymph node, nasopharynx, oral mucosa, ovary, pancreas, parathyroid gland, placenta, prostate, rectum, salivary gland, seminal vesicle, skeletal muscle, skin 1, skin 2, sm…	3wsoAB	FBX44_HUMAN - SKP1_HUMAN	-5.091	-36.5	34	64	53.125	1.5	0.796875	0.999663	0.796607	-4.05552
EBV	gL_EBV	3phfB	5kz5G	FRDA_HUMAN	Frataxin, mitochondrial	No expression data available	5kz5GH	FRDA_HUMAN - FRDA_HUMAN	-5.452	-6.851	28	43	65.1163	1	0.651163	0.278205	0.181157	-0.987667
EBV	gL_EBV	3phfB	2fg8H	FRIL_HUMAN	Ferritin light chain	No expression data available	2fg8DH	FRIL_HUMAN - FRIL_HUMAN	-6.422	-8.668	43	49	87.7551	1	0.877551	0.455732	0.399928	-2.56834
EBV	gL_EBV	3phfB	3j7yq	G45IP_HUMAN	Growth arrest and DNA damage-inducible proteins-interacting protein 1	No expression data available	3j7yXq	G45IP_HUMAN - RM28_HUMAN	-6.001	-2.401	16	27	59.2593	0.5	0.296296	0	0	0
EBV	gL_EBV	3phfB	6i53C	GBRG2_HUMAN	Gamma-aminobutyric acid receptor subunit gamma-2	No expression data available	6i53CD	GBRG2_HUMAN - GBRA1_HUMAN	-10.555	-33.42	49	131	37.4046	2	0.748092	0.999846	0.747976	-7.89489
EBV	gL_EBV	3phfB	5nvlB	GGYF2_HUMAN	GRB10-interacting GYF protein 2	adrenal gland, appendix, breast, bronchus, caudate, cerebellum, cerebral cortex, cervix, uterine, colon, duodenum, endometrium 1, endometrium 2, epididymis, esophagus, fallopian tube, gallbladder, heart muscle, hippocampus, kidney, liver, lung, nasopharynx, oral mucosa, pancreas, placenta, prostate, rectum, salivary gland, seminal vesicle, skin 1, skin 2, small intestine, smooth muscle, stomach 1…	5nvlAB	GGYF2_HUMAN - IF4E2_HUMAN	-5.994	-48.378	41	86	47.6744	2	0.953488	0.961297	0.916586	-5.49402
EBV	gL_EBV	3phfB	4kmdB	GLI1_HUMAN	Zinc finger protein GLI1	No expression data available	4kmdAB	GLI1_HUMAN - SUFU_HUMAN	-11.259	-15.927	34	60	56.6667	1.5	0.85	0.980233	0.833198	-9.38098
EBV	gL_EBV	3phfB	5tinB	GLRA3_HUMAN	Glycine receptor subunit alpha-3	No expression data available	5tinAB	GLRA3_HUMAN - GLRA3_HUMAN	-7.745	-32.376	48	122	39.3443	2	0.786885	0.999704	0.786652	-6.09262
EBV	gL_EBV	3phfB	5tinA	GLRA3_HUMAN	Glycine receptor subunit alpha-3	No expression data available	5tinAE	GLRA3_HUMAN - GLRA3_HUMAN	-9.997	-33.561	47	122	38.5246	2	0.770492	0.999561	0.770154	-7.69923
EBV	gL_EBV	3phfB	4bqmB	GLSL_HUMAN	Glutaminase liver isoform, mitochondrial	No expression data available	4bqmAB	GLSL_HUMAN - GLSL_HUMAN	-5.274	-16.862	51	66	77.2727	1.5	1.15909	0.686219	0.79539	-4.19489
EBV	gL_EBV	3phfB	1t2aB	GMDS_HUMAN	GDP-mannose 4,6 dehydratase	No expression data available	1t2aAB	GMDS_HUMAN - GMDS_HUMAN	-5.272	-21.144	33	59	55.9322	1.5	0.838983	0.999122	0.838247	-4.41924
EBV	gL_EBV	3phfB	1kjyA	GNAI1_HUMAN	Guanine nucleotide-binding protein G(i) subunit alpha-1	adrenal gland, bone marrow, breast, bronchus, caudate, cerebellum, cerebral cortex, cervix, uterine, colon, duodenum, endometrium 2, epididymis, esophagus, gallbladder, heart muscle, hippocampus, kidney, lung, lymph node, nasopharynx, oral mucosa, pancreas, placenta, rectum, salivary gland, skeletal muscle, skin 1, skin 2, small intestine, spleen, stomach 1, testis, thyroid gland, tonsil, vagina	1kjyAB	GNAI1_HUMAN - RGS14_RAT	-8.119	-17.081	23	35	65.7143	1	0.657143	0.841829	0.553202	-4.49145
EBV	gL_EBV	3phfB	6bw5B	GPT_HUMAN	UDP-N-acetylglucosamine--dolichyl-phosphate N-acetylglucosaminephosphotransferase	adrenal gland, appendix, bone marrow, breast, bronchus, caudate, cerebellum, cerebral cortex, cervix, uterine, colon, duodenum, endometrium 1, endometrium 2, epididymis, esophagus, fallopian tube, gallbladder, heart muscle, hippocampus, kidney, liver, lung, lymph node, nasopharynx, oral mucosa, pancreas, parathyroid gland, placenta, prostate, rectum, salivary gland, seminal vesicle, skeletal musc…	6bw5AB	GPT_HUMAN - GPT_HUMAN	-5.777	-28.681	44	89	49.4382	2	0.988764	0.999849	0.988614	-5.71122
EBV	gL_EBV	3phfB	5c65B	GTR3_HUMAN	Solute carrier family 2, facilitated glucose transporter member 3	appendix, bone marrow, breast, cerebral cortex, colon, duodenum, epididymis, kidney, liver, lung, lymph node, oral mucosa, placenta, spleen, stomach 1, testis, tonsil	5c65AB	GTR3_HUMAN - GTR3_HUMAN	-5.056	-8.55	37	41	90.2439	1	0.902439	0.0297112	0.0268126	-0.135564
EBV	gL_EBV	3phfB	3e0lB	GUAD_HUMAN	Guanine deaminase	No expression data available	3e0lAB	GUAD_HUMAN - GUAD_HUMAN	-5.639	-31.636	66	126	52.381	2	1.04762	0.996305	1.04375	-5.8857
EBV	gL_EBV	3phfB	5pwcB	H0Y4R8_HUMAN	H0Y4R8_HUMAN	No expression data available	5pwcAB	H0Y4R8_HUMAN - H0Y4R8_HUMAN	-6.851	-6.518	19	21	90.4762	0.5	0.452381	0.0145807	0.00659601	-0.0451893
EBV	gL_EBV	3phfB	4x3kD	H31_HUMAN	Histone H3.1	No expression data available	4x3kBD	H31_HUMAN - CBX7_MOUSE	-6.301	-10.724	29	33	87.8788	1	0.878788	0.107145	0.0941575	-0.593286
EBV	gL_EBV	3phfB	5t1iC	H31_HUMAN	Histone H3.1	No expression data available	5t1iAC	H31_HUMAN - CBX3_HUMAN	-7.403	-10.971	21	32	65.625	1	0.65625	0.0743411	0.0487863	-0.361165
EBV	gL_EBV	3phfB	1i3dB	HBG1_HUMAN	Hemoglobin subunit gamma-1	bone marrow, cerebellum, gallbladder, liver, lung	1i3dAB	HBG1_HUMAN - HBG1_HUMAN	-5.143	-17.018	32	45	71.1111	1	0.711111	0.497193	0.35356	-1.81836
EBV	gL_EBV	3phfB	1u7tB	HCD2_HUMAN	3-hydroxyacyl-CoA dehydrogenase type-2	adrenal gland, appendix, bone marrow, breast, bronchus, caudate, cerebellum, cerebral cortex, cervix, uterine, colon, duodenum, endometrium 1, endometrium 2, epididymis, esophagus, fallopian tube, gallbladder, heart muscle, hippocampus, kidney, liver, lung, lymph node, nasopharynx, oral mucosa, ovary, pancreas, parathyroid gland, placenta, prostate, rectum, salivary gland, seminal vesicle, skin 1…	1u7tAB	HCD2_HUMAN - HCD2_HUMAN	-6.231	-42.258	52	89	58.427	2	1.16854	0.999999	1.16854	-7.28116
EBV	gL_EBV	3phfB	3s9gB	HEXI1_HUMAN	Protein HEXIM1	No expression data available	3s9gAB	HEXI1_HUMAN - HEXI1_HUMAN	-7.658	-39.064	31	76	40.7895	1.5	0.611842	0.710496	0.434711	-3.32902
EBV	gL_EBV	3phfB	3s9gA	HEXI1_HUMAN	Protein HEXIM1	No expression data available	3s9gAB	HEXI1_HUMAN - HEXI1_HUMAN	-5.975	-39.064	34	75	45.3333	1.5	0.68	0.710496	0.483137	-2.88674
EBV	gL_EBV	3phfB	3f1iH	HGS_HUMAN	Hepatocyte growth factor-regulated tyrosine kinase substrate	No expression data available	3f1iHS	HGS_HUMAN - STAM1_HUMAN	-6.482	-41.671	44	77	57.1429	1.5	0.857143	0.987306	0.846262	-5.48547
EBV	gL_EBV	3phfB	3bpnC	I13R1_HUMAN	Interleukin-13 receptor subunit alpha-1	No expression data available	3bpnAC	I13R1_HUMAN - IL4_HUMAN	-6.438	-9.954	35	50	70	1.5	1.05	0.0422356	0.0443473	-0.285508
EBV	gL_EBV	3phfB	3bpoC	I13R1_HUMAN	Interleukin-13 receptor subunit alpha-1	No expression data available	3bpoAC	I13R1_HUMAN - IL13_HUMAN	-5.049	-6.161	30	44	68.1818	1	0.681818	0.143441	0.0978006	-0.493795
EBV	gL_EBV	3phfB	5e4eC	I13R1_HUMAN	Interleukin-13 receptor subunit alpha-1	No expression data available	5e4eAC	I13R1_HUMAN - IL13_HUMAN	-7.196	-17.551	33	50	66	1.5	0.99	0.56957	0.563875	-4.05764
EBV	gL_EBV	3phfB	2zu6C	IF4A1_HUMAN	Eukaryotic initiation factor 4A-I	No expression data available	2zu6BC	IF4A1_HUMAN - PDCD4_HUMAN	-7.195	-9.567	37	68	54.4118	1.5	0.816176	0.539024	0.439938	-3.16536
EBV	gL_EBV	3phfB	3qquC	IGF1R_HUMAN	Insulin-like growth factor 1 receptor	No expression data available	3qquBC	IGF1R_HUMAN - IGF1R_HUMAN	-5.68	-7.37	20	30	66.6667	1	0.666667	0.303393	0.202262	-1.14885
EBV	gL_EBV	3phfB	2h3nD	IGLL1_HUMAN	Immunoglobulin lambda-like polypeptide 1	No expression data available	2h3nBD	IGLL1_HUMAN - IGLL1_HUMAN	-5.381	-11.709	37	51	72.549	1.5	1.08824	0.988761	1.076	-5.78998
EBV	gL_EBV	3phfB	1irsB	IL4RA_HUMAN	Interleukin-4 receptor subunit alpha	No expression data available	1irsAB	IL4RA_HUMAN - IRS1_HUMAN	-8.261	-7.214	33	42	78.5714	1	0.785714	0.169375	0.13308	-1.09937
EBV	gL_EBV	3phfB	4q2nA	INADL_HUMAN	InaD-like protein	adrenal gland, appendix, bone marrow, breast, bronchus, cerebral cortex, cervix, uterine, colon, duodenum, endometrium 1, endometrium 2, epididymis, esophagus, fallopian tube, gallbladder, heart muscle, kidney, liver, lung, lymph node, nasopharynx, oral mucosa, ovary, pancreas, parathyroid gland, placenta, prostate, rectum, salivary gland, seminal vesicle, skeletal muscle, skin 1, skin 2, small i…	4q2nAB	INADL_HUMAN - INADL_HUMAN	-5.441	-24.567	44	63	69.8413	1.5	1.04762	0.96561	1.01159	-5.50407
EBV	gL_EBV	3phfB	3s9dB	INAR2_HUMAN	Interferon alpha/beta receptor 2	No expression data available	3s9dAB	INAR2_HUMAN - IFNA2_HUMAN	-5.532	-14.074	35	46	76.087	1	0.76087	0.508864	0.387179	-2.14188
EBV	gL_EBV	3phfB	4aflC	ING4_HUMAN	Inhibitor of growth protein 4	adrenal gland, appendix, bone marrow, breast, bronchus, cerebral cortex, cervix, uterine, duodenum, endometrium 1, endometrium 2, epididymis, esophagus, fallopian tube, gallbladder, kidney, liver, lung, lymph node, nasopharynx, oral mucosa, ovary, pancreas, parathyroid gland, placenta, prostate, rectum, salivary gland, seminal vesicle, skin 1, skin 2, small intestine, smooth muscle, soft tissue 1…	4aflAC	ING4_HUMAN - ING4_HUMAN	-5.489	-26.571	50	84	59.5238	2	1.19048	0.998751	1.18899	-6.52636
EBV	gL_EBV	3phfB	1hitA	INS_HUMAN	Insulin	No expression data available	1hitAB	INS_HUMAN - INS_HUMAN	-5.132	-4.421	20	21	95.2381	0.5	0.47619	0.162465	0.0773643	-0.397034
EBV	gL_EBV	3phfB	3utqC	INS_HUMAN	Insulin	No expression data available	3utqAC	INS_HUMAN - 1A02_HUMAN	-5.225	-16.819	54	94	57.4468	2	1.14894	4.47879e-05	5.14584e-05	-0.00026887
EBV	gL_EBV	3phfB	6e7fA	IPMK_HUMAN	Inositol polyphosphate multikinase	No expression data available	6e7fAB	IPMK_HUMAN - IPMK_HUMAN	-5.404	-8.21	27	33	81.8182	1	0.818182	0.329599	0.269672	-1.45731
EBV	gL_EBV	3phfB	5c7zB	ITA4_HUMAN	Integrin alpha-4	No expression data available	5c7zAB	ITA4_HUMAN - AP2M1_RAT	-5.159	-8.889	17	25	68	0.5	0.34	0	0	0
EBV	gL_EBV	3phfB	5e6rB	ITB2_HUMAN	Integrin beta-2	No expression data available	5e6rAB	ITB2_HUMAN - ITAL_HUMAN	-5.915	-24.876	54	115	46.9565	2	0.93913	0.999589	0.938744	-5.55267
EBV	gL_EBV	3phfB	1mk9A	ITB3_HUMAN	Integrin beta-3	No expression data available	1mk9AD	ITB3_HUMAN - TLN1_CHICK	-5.782	-7.67	23	28	82.1429	0.5	0.410714	0.162465	0.0667267	-0.385814
EBV	gL_EBV	3phfB	2q6wC	ITB3_HUMAN	Integrin beta-3	No expression data available	2q6wAC	ITB3_HUMAN - DRA_HUMAN	-6.46	-9.603	36	48	75	1	0.75	0.209159	0.15687	-1.01338
EBV	gL_EBV	3phfB	3tszB	JAM1_HUMAN	Junctional adhesion molecule A	No expression data available	3tszAB	JAM1_HUMAN - ZO1_HUMAN	-7.335	-12.624	41	61	67.2131	1.5	1.0082	0.794818	0.801333	-5.87778
EBV	gL_EBV	3phfB	1a02J	JUN_HUMAN	Transcription factor AP-1	No expression data available	1a02FJ	JUN_HUMAN - FOS_HUMAN	-6.836	-20.486	24	35	68.5714	1	0.685714	0.173401	0.118903	-0.812824
EBV	gL_EBV	3phfB	4kbcB	KC1D_HUMAN	Casein kinase I isoform delta	adrenal gland, appendix, bone marrow, breast, bronchus, caudate, cerebellum, cerebral cortex, cervix, uterine, colon, duodenum, endometrium 1, endometrium 2, epididymis, esophagus, fallopian tube, gallbladder, heart muscle, hippocampus, kidney, liver, lung, lymph node, nasopharynx, oral mucosa, ovary, pancreas, parathyroid gland, placenta, prostate, rectum, salivary gland, seminal vesicle, skelet…	4kbcAB	KC1D_HUMAN - KC1D_HUMAN	-5.397	-7.357	28	40	70	1	0.7	0.162465	0.113726	-0.613777
EBV	gL_EBV	3phfB	6c16F	KDM2A_HUMAN	Lysine-specific demethylase 2A	No expression data available	6c16BF	KDM2A_HUMAN - SKP1_HUMAN	-5.852	-17.418	27	35	77.1429	1	0.771429	0.472318	0.36436	-2.13223
EBV	gL_EBV	3phfB	2xa6B	KHDR1_HUMAN	KH domain-containing, RNA-binding, signal transduction-associated protein 1	No expression data available	2xa6AB	KHDR1_HUMAN - KHDR1_HUMAN	-5.424	-13.755	33	33	100	1	1	0.633327	0.633327	-3.43517
EBV	gL_EBV	3phfB	5i25B	KNG1_HUMAN	Kininogen-1	No expression data available	5i25AB	KNG1_HUMAN - FA11_HUMAN	-9.334	-5.273	21	41	51.2195	1	0.512195	0.39434	0.201979	-1.88527
EBV	gL_EBV	3phfB	4yooX	LIN52_HUMAN	Protein lin-52 homolog	No expression data available	4yooAX	LIN52_HUMAN - RBL1_HUMAN	-5.416	-12.694	42	54	77.7778	1.5	1.16667	0.785648	0.916589	-4.96425
EBV	gL_EBV	3phfB	4xefC	LPXN_HUMAN	Leupaxin	No expression data available	4xefAC	LPXN_HUMAN - FAK2_HUMAN	-7.239	-10.55	38	42	90.4762	1	0.904762	0.539099	0.487757	-3.53087
EBV	gL_EBV	3phfB	1cd0B	LV657_HUMAN	Immunoglobulin lambda variable 6-57	No expression data available	1cd0AB	LV657_HUMAN - LV657_HUMAN	-6.007	-13.246	29	42	69.0476	1	0.690476	0.628512	0.433973	-2.60687
EBV	gL_EBV	3phfB	4y5oB	M3K3_HUMAN	Mitogen-activated protein kinase kinase kinase 3	No expression data available	4y5oAB	M3K3_HUMAN - CCM2_HUMAN	-6.186	-22.79	28	52	53.8462	1.5	0.807692	0.936684	0.756553	-4.68004
EBV	gL_EBV	3phfB	1nkpB	MAX_HUMAN	Protein max	No expression data available	1nkpAB	MAX_HUMAN - MYC_HUMAN	-8.546	-35.197	33	62	53.2258	1.5	0.798387	0.925868	0.739201	-6.31721
EBV	gL_EBV	3phfB	1nlwB	MAX_HUMAN	Protein max	No expression data available	1nlwAB	MAX_HUMAN - MAD1_HUMAN	-6.075	-31.333	31	60	51.6667	1.5	0.775	0.928308	0.719439	-4.37059
EBV	gL_EBV	3phfB	5j7gC	MDM2_HUMAN	E3 ubiquitin-protein ligase Mdm2	No expression data available	5j7gBC	MDM2_HUMAN - MDM2_HUMAN	-5.899	-7.273	22	23	95.6522	0.5	0.478261	0.00275684	0.00131849	-0.00777778
EBV	gL_EBV	3phfB	1rjkC	MED1_HUMAN	Mediator of RNA polymerase II transcription subunit 1	adrenal gland, appendix, bone marrow, breast, bronchus, caudate, cerebellum, cerebral cortex, cervix, uterine, colon, duodenum, endometrium 1, endometrium 2, epididymis, esophagus, fallopian tube, gallbladder, heart muscle, kidney, lung, lymph node, nasopharynx, oral mucosa, ovary, pancreas, parathyroid gland, placenta, prostate, rectum, salivary gland, seminal vesicle, skeletal muscle, skin 1, s…	1rjkAC	MED1_HUMAN - VDR_RAT	-5.654	-10.724	27	41	65.8537	1	0.658537	0.256681	0.169034	-0.955718
EBV	gL_EBV	3phfB	5szgB	MICA3_HUMAN	[F-actin]-monooxygenase MICAL3	No expression data available	5szgAB	MICA3_HUMAN - MICA3_HUMAN	-5.877	-14.535	53	72	73.6111	1.5	1.10417	0.869059	0.959586	-5.63949
EBV	gL_EBV	3phfB	3v6rB	MK10_HUMAN	Mitogen-activated protein kinase 10	caudate, cerebellum, cerebral cortex, colon, hippocampus, pancreas, seminal vesicle, stomach 1	3v6rAB	MK10_HUMAN - MK10_HUMAN	-7.295	-6.825	19	33	57.5758	1	0.575758	0	0	0
EBV	gL_EBV	3phfB	2y9qB	MKNK1_HUMAN	MAP kinase-interacting serine/threonine-protein kinase 1	adrenal gland, appendix, bone marrow, breast, bronchus, caudate, cerebellum, cerebral cortex, cervix, uterine, colon, duodenum, endometrium 1, endometrium 2, epididymis, esophagus, fallopian tube, gallbladder, heart muscle, hippocampus, kidney, liver, lung, lymph node, nasopharynx, oral mucosa, ovary, pancreas, parathyroid gland, placenta, prostate, rectum, salivary gland, seminal vesicle, skelet…	2y9qAB	MKNK1_HUMAN - MK01_HUMAN	-5.112	-12.55	32	54	59.2593	1.5	0.888889	0.861432	0.765717	-3.91435
EBV	gL_EBV	3phfB	5dpwK	MLP3C_HUMAN	Microtubule-associated proteins 1A/1B light chain 3C	No expression data available	5dpwKM	MLP3C_HUMAN - MLP3C_HUMAN	-7.724	-1.584	15	16	93.75	0.5	0.46875	0.162465	0.0761555	-0.588225
EBV	gL_EBV	3phfB	4b7yB	MSL1_HUMAN	Male-specific lethal 1 homolog	No expression data available	4b7yBD	MSL1_HUMAN - MSL2_HUMAN	-6.388	-12.037	26	31	83.871	1	0.83871	0.696818	0.584428	-3.73333
EBV	gL_EBV	3phfB	1nkpA	MYC_HUMAN	Myc proto-oncogene protein	No expression data available	1nkpAB	MYC_HUMAN - MAX_HUMAN	-6.516	-35.197	32	65	49.2308	1.5	0.738462	0.925868	0.683718	-4.45511
EBV	gL_EBV	3phfB	5xtcu	NDUA8_HUMAN	NADH dehydrogenase [ubiquinone] 1 alpha subcomplex subunit 8	No expression data available	5xtcSu	NDUA8_HUMAN - NDUA1_HUMAN	-6.242	-7.659	23	38	60.5263	1	0.605263	0.635023	0.384356	-2.39915
EBV	gL_EBV	3phfB	5xtcu	NDUA8_HUMAN	NADH dehydrogenase [ubiquinone] 1 alpha subcomplex subunit 8	No expression data available	5xtcWu	NDUA8_HUMAN - NDUAD_HUMAN	-6.104	-25.044	28	51	54.902	1.5	0.823529	0.974665	0.802665	-4.89947
EBV	gL_EBV	3phfB	5xtbT	NDUS6_HUMAN	NADH dehydrogenase [ubiquinone] iron-sulfur protein 6, mitochondrial	No expression data available	5xtbBT	NDUS6_HUMAN - NDUS8_HUMAN	-5.924	-9.372	25	47	53.1915	1	0.531915	0.566219	0.30118	-1.78419
EBV	gL_EBV	3phfB	4mywB	NECT1_HUMAN	Nectin-1	adrenal gland, appendix, breast, bronchus, caudate, cerebellum, cerebral cortex, cervix, uterine, colon, duodenum, endometrium 1, endometrium 2, epididymis, esophagus, fallopian tube, gallbladder, heart muscle, hippocampus, kidney, liver, lung, lymph node, nasopharynx, oral mucosa, ovary, pancreas, parathyroid gland, placenta, prostate, rectum, seminal vesicle, skin 1, skin 2, small intestine, sm…	4mywBC	NECT1_HUMAN - GD_HHV23	-5.201	-6.41	18	27	66.6667	0.5	0.333333	0.209159	0.0697198	-0.362613
EBV	gL_EBV	3phfB	5kz52	NFS1_HUMAN	Cysteine desulfurase, mitochondrial	No expression data available	5kz512	NFS1_HUMAN - NFS1_HUMAN	-5.655	-8.764	31	65	47.6923	1.5	0.715385	0.144042	0.103045	-0.582722
EBV	gL_EBV	3phfB	5usrE	NFS1_HUMAN	Cysteine desulfurase, mitochondrial	No expression data available	5usrDE	NFS1_HUMAN - LYRM4_HUMAN	-6.711	-11.109	15	20	75	0.5	0.375	0.265027	0.0993853	-0.666975
EBV	gL_EBV	3phfB	4oivB	NR1H4_HUMAN	Bile acid receptor	No expression data available	4oivAB	NR1H4_HUMAN - NR1H4_HUMAN	-5.106	-36.872	47	77	61.039	1.5	0.915584	0.993275	0.909427	-4.64354
EBV	gL_EBV	3phfB	1yucB	NR5A2_HUMAN	Nuclear receptor subfamily 5 group A member 2	No expression data available	1yucAB	NR5A2_HUMAN - NR5A2_HUMAN	-7.411	-9.815	25	37	67.5676	1	0.675676	0.0778133	0.0525766	-0.389645
EBV	gL_EBV	3phfB	5xtcs	NU1M_HUMAN	NADH-ubiquinone oxidoreductase chain 1	adrenal gland, appendix, breast, caudate, cerebellum, cerebral cortex, colon, duodenum, endometrium 1, epididymis, esophagus, gallbladder, heart muscle, hippocampus, kidney, lymph node, nasopharynx, pancreas, prostate, rectum, salivary gland, seminal vesicle, skeletal muscle, skin 2, small intestine, spleen, stomach 1, stomach 2, testis, tonsil	5xtcjs	NU1M_HUMAN - NU3M_HUMAN	-6.811	-37.824	50	108	46.2963	2	0.925926	0.55679	0.515546	-3.51139
EBV	gL_EBV	3phfB	5xtcl	NU5M_HUMAN	NADH-ubiquinone oxidoreductase chain 5	No expression data available	5xtclr	NU5M_HUMAN - NU4M_HUMAN	-5.274	-29.582	60	119	50.4202	2	1.0084	0.95609	0.964124	-5.08479
EBV	gL_EBV	3phfB	5xtcm	NU6M_HUMAN	NADH-ubiquinone oxidoreductase chain 6	No expression data available	5xtckm	NU6M_HUMAN - NU4LM_HUMAN	-13.881	-44.15	56	90	62.2222	2	1.24444	0.999956	1.24439	-17.2734
EBV	gL_EBV	3phfB	4jnuD	NUP54_HUMAN	Nucleoporin p54	adrenal gland, bone marrow, bronchus, caudate, cerebellum, cerebral cortex, colon, endometrium 2, epididymis, esophagus, fallopian tube, hippocampus, kidney, nasopharynx, ovary, pancreas, parathyroid gland, placenta, rectum, skin 2, spleen, stomach 1, stomach 2, testis, tonsil, urinary bladder, vagina	4jnuAD	NUP54_HUMAN - NUP54_HUMAN	-5.174	-17.834	25	36	69.4444	1	0.694444	0.175932	0.122175	-0.632134
EBV	gL_EBV	3phfB	2j9fD	ODBB_HUMAN	2-oxoisovalerate dehydrogenase subunit beta, mitochondrial	adrenal gland, appendix, breast, bronchus, caudate, cerebellum, cerebral cortex, cervix, uterine, colon, duodenum, endometrium 1, endometrium 2, epididymis, esophagus, fallopian tube, gallbladder, heart muscle, hippocampus, kidney, liver, lung, lymph node, nasopharynx, oral mucosa, ovary, pancreas, parathyroid gland, placenta, prostate, rectum, salivary gland, seminal vesicle, skeletal muscle, sk…	2j9fBD	ODBB_HUMAN - ODBB_HUMAN	-5.116	-32.906	60	109	55.0459	2	1.10092	0.999553	1.10043	-5.62978
EBV	gL_EBV	3phfB	5uhkA	OGA_HUMAN	Protein O-GlcNAcase	adrenal gland, appendix, breast, bronchus, caudate, cerebellum, cerebral cortex, colon, duodenum, endometrium 1, endometrium 2, esophagus, fallopian tube, gallbladder, hippocampus, kidney, lymph node, nasopharynx, oral mucosa, ovary, pancreas, parathyroid gland, prostate, rectum, seminal vesicle, skeletal muscle, skin 1, small intestine, soft tissue 1, soft tissue 2, spleen, stomach 2, testis, th…	5uhkAB	OGA_HUMAN - OGA_HUMAN	-6.272	-27.778	35	47	74.4681	1	0.744681	0.975257	0.726256	-4.55507
EBV	gL_EBV	3phfB	2ov2I	PAK4_HUMAN	Serine/threonine-protein kinase PAK 4	No expression data available	2ov2AI	PAK4_HUMAN - RAC3_HUMAN	-7.053	-23.149	33	60	55	1.5	0.825	0.723834	0.597163	-4.21179
EBV	gL_EBV	3phfB	2peyB	PAPS1_HUMAN	Bifunctional 3'-phosphoadenosine 5'-phosphosulfate synthase 1	bone marrow, breast, bronchus, cerebral cortex, cervix, uterine, colon, endometrium 1, endometrium 2, epididymis, esophagus, fallopian tube, gallbladder, heart muscle, hippocampus, kidney, lymph node, nasopharynx, oral mucosa, pancreas, placenta, rectum, salivary gland, skeletal muscle, skin 1, skin 2, small intestine, smooth muscle, soft tissue 1, stomach 1, stomach 2, testis, thyroid gland, ton…	2peyAB	PAPS1_HUMAN - PAPS1_HUMAN	-5.89	-17.578	28	41	68.2927	1	0.682927	0.866515	0.591766	-3.4855
EBV	gL_EBV	3phfB	5iusA	PDCD1_HUMAN	Programmed cell death protein 1	No expression data available	5iusAC	PDCD1_HUMAN - PD1L1_HUMAN	-5.625	-8.61	24	35	68.5714	1	0.685714	0.976219	0.669407	-3.76542
EBV	gL_EBV	3phfB	2oupA	PDE10_HUMAN	cAMP and cAMP-inhibited cGMP 3',5'-cyclic phosphodiesterase 10A	No expression data available	2oupAB	PDE10_HUMAN - PDE10_HUMAN	-6.29	-8.183	38	41	92.6829	1	0.926829	0.209159	0.193855	-1.21935
EBV	gL_EBV	3phfB	4bbxA	PDE10_HUMAN	cAMP and cAMP-inhibited cGMP 3',5'-cyclic phosphodiesterase 10A	No expression data available	4bbxAB	PDE10_HUMAN - PDE10_HUMAN	-5.618	-8.467	35	45	77.7778	1	0.777778	0.209159	0.16268	-0.913933
EBV	gL_EBV	3phfB	5edeC	PDE10_HUMAN	cAMP and cAMP-inhibited cGMP 3',5'-cyclic phosphodiesterase 10A	No expression data available	5edeAC	PDE10_HUMAN - PDE10_HUMAN	-5.52	-9.994	20	34	58.8235	1	0.588235	0.164772	0.0969247	-0.535024
EBV	gL_EBV	3phfB	1y8nA	PDK3_HUMAN	[Pyruvate dehydrogenase (acetyl-transferring)] kinase isozyme 3, mitochondrial	appendix, bone marrow, breast, caudate, cerebral cortex, cervix, uterine, duodenum, endometrium 1, endometrium 2, epididymis, esophagus, fallopian tube, hippocampus, kidney, liver, lung, oral mucosa, pancreas, placenta, prostate, rectum, skin 2, small intestine, stomach 1, testis, thyroid gland, tonsil	1y8nAB	PDK3_HUMAN - ODP2_HUMAN	-5.487	-5.611	20	28	71.4286	0.5	0.357143	0.105003	0.0375011	-0.205768
EBV	gL_EBV	3phfB	4q2oB	PDLI4_HUMAN	PDZ and LIM domain protein 4	No expression data available	4q2oAB	PDLI4_HUMAN - PDLI4_HUMAN	-7.138	-30.261	39	59	66.1017	1.5	0.991525	0.206812	0.205059	-1.46371
EBV	gL_EBV	3phfB	2pahA	PH4H_HUMAN	Phenylalanine-4-hydroxylase	No expression data available	2pahAB	PH4H_HUMAN - PH4H_HUMAN	-5.237	-8.662	23	27	85.1852	0.5	0.425926	0.209159	0.0890864	-0.466545
EBV	gL_EBV	3phfB	4gdoD	PLEC_HUMAN	Plectin	No expression data available	4gdoAD	PLEC_HUMAN - PLEC_HUMAN	-6.944	-6.207	23	26	88.4615	0.5	0.442308	0.162465	0.0718595	-0.498993
EBV	gL_EBV	3phfB	5j19A	PLK1_HUMAN	Serine/threonine-protein kinase PLK1	adrenal gland, appendix, bone marrow, breast, bronchus, caudate, cerebellum, cerebral cortex, cervix, uterine, colon, duodenum, endometrium 1, epididymis, esophagus, fallopian tube, gallbladder, heart muscle, kidney, liver, lung, lymph node, nasopharynx, oral mucosa, ovary, pancreas, placenta, prostate, rectum, salivary gland, seminal vesicle, skeletal muscle, skin 1, skin 2, small intestine, smo…	5j19AB	PLK1_HUMAN - PLK1_HUMAN	-6.576	-9.102	23	34	67.6471	1	0.676471	0.578145	0.391098	-2.57186
EBV	gL_EBV	3phfB	6cwxA	POP7_HUMAN	Ribonuclease P protein subunit p20	No expression data available	6cwxAB	POP7_HUMAN - RPP25_HUMAN	-6.322	-15.3	29	45	64.4444	1	0.644444	0.858294	0.553123	-3.49684
EBV	gL_EBV	3phfB	3b1mB	PRGC1_HUMAN	Peroxisome proliferator-activated receptor gamma coactivator 1-alpha	No expression data available	3b1mAB	PRGC1_HUMAN - PPARG_HUMAN	-5.535	-10.281	30	41	73.1707	1	0.731707	0.679286	0.497038	-2.75111
EBV	gL_EBV	3phfB	5vhpA	PRS7_HUMAN	26S proteasome regulatory subunit 7	No expression data available	5vhpAB	PRS7_HUMAN - PRS4_HUMAN	-8.442	-6.882	27	53	50.9434	1.5	0.764151	0.152887	0.116829	-0.986269
EBV	gL_EBV	3phfB	5a0qC	PSA4_HUMAN	Proteasome subunit alpha type-4	No expression data available	5a0qCJ	PSA4_HUMAN - PSB3_HUMAN	-7.326	-7.524	17	18	94.4444	0.5	0.472222	0.162465	0.0767196	-0.562048
EBV	gL_EBV	3phfB	4r67u	PSA5_HUMAN	Proteasome subunit alpha type-5	adrenal gland, appendix, bone marrow, breast, bronchus, caudate, cerebellum, cerebral cortex, cervix, uterine, colon, duodenum, endometrium 1, endometrium 2, epididymis, esophagus, fallopian tube, gallbladder, heart muscle, hippocampus, kidney, liver, lung, lymph node, nasopharynx, oral mucosa, ovary, pancreas, parathyroid gland, placenta, prostate, rectum, salivary gland, seminal vesicle, skelet…	4r673u	PSA5_HUMAN - PSB5_HUMAN	-8.404	N/A	22	24	91.6667	0.5	0.458333	0.406191	0.186171	-1.56458
EBV	gL_EBV	3phfB	5gjqF	PSA5_HUMAN	Proteasome subunit alpha type-5	adrenal gland, appendix, bone marrow, breast, bronchus, caudate, cerebellum, cerebral cortex, cervix, uterine, colon, duodenum, endometrium 1, endometrium 2, epididymis, esophagus, fallopian tube, gallbladder, heart muscle, hippocampus, kidney, liver, lung, lymph node, nasopharynx, oral mucosa, ovary, pancreas, parathyroid gland, placenta, prostate, rectum, salivary gland, seminal vesicle, skelet…	5gjqFe	PSA5_HUMAN - PSB5_HUMAN	-6.229	-6.315	17	19	89.4737	0.5	0.447368	0.201611	0.0901943	-0.56182
EBV	gL_EBV	3phfB	5ln3E	PSA5_HUMAN	Proteasome subunit alpha type-5	adrenal gland, appendix, bone marrow, breast, bronchus, caudate, cerebellum, cerebral cortex, cervix, uterine, colon, duodenum, endometrium 1, endometrium 2, epididymis, esophagus, fallopian tube, gallbladder, heart muscle, hippocampus, kidney, liver, lung, lymph node, nasopharynx, oral mucosa, ovary, pancreas, parathyroid gland, placenta, prostate, rectum, salivary gland, seminal vesicle, skelet…	5ln35E	PSA5_HUMAN - PSB5_HUMAN	-5.827	N/A	18	18	100	0.5	0.5	0.162465	0.0812325	-0.473342
EBV	gL_EBV	3phfB	5vhmG	PSD10_HUMAN	26S proteasome non-ATPase regulatory subunit 10	appendix, breast, bronchus, caudate, cerebellum, cerebral cortex, cervix, uterine, colon, endometrium 1, endometrium 2, epididymis, fallopian tube, gallbladder, hippocampus, lung, lymph node, nasopharynx, ovary, pancreas, parathyroid gland, placenta, prostate, rectum, salivary gland, seminal vesicle, skin 1, skin 2, small intestine, soft tissue 1, soft tissue 2, stomach 1, stomach 2, testis, thyr…	5vhmDG	PSD10_HUMAN - PRS6B_HUMAN	-6.538	-9.009	25	41	60.9756	1	0.609756	0.924043	0.563441	-3.68377
EBV	gL_EBV	3phfB	5l4kQ	PSD11_HUMAN	26S proteasome non-ATPase regulatory subunit 11	adrenal gland, appendix, bone marrow, caudate, cerebral cortex, colon, endometrium 1, endometrium 2, fallopian tube, heart muscle, kidney, lung, nasopharynx, placenta, skin 1, skin 2, soft tissue 2, testis, thyroid gland, tonsil	5l4kQV	PSD11_HUMAN - PSDE_HUMAN	-5.789	-8.447	24	29	82.7586	0.5	0.413793	0.0250875	0.010381	-0.0600957
EBV	gL_EBV	3phfB	5t0gW	PSD12_HUMAN	26S proteasome non-ATPase regulatory subunit 12	No expression data available	5t0gWc	PSD12_HUMAN - PSDE_HUMAN	-6.782	-5.355	29	30	96.6667	1	0.966667	0.209159	0.202187	-1.37123
EBV	gL_EBV	3phfB	5t0ia	PSD13_HUMAN	26S proteasome non-ATPase regulatory subunit 13	adrenal gland, appendix, bone marrow, breast, bronchus, caudate, cerebellum, cerebral cortex, cervix, uterine, colon, duodenum, endometrium 1, endometrium 2, epididymis, esophagus, fallopian tube, heart muscle, hippocampus, kidney, lung, nasopharynx, pancreas, parathyroid gland, placenta, prostate, rectum, salivary gland, seminal vesicle, skeletal muscle, skin 1, skin 2, small intestine, soft tis…	5t0iZa	PSD13_HUMAN - PSMD7_HUMAN	-5.897	-21.418	44	66	66.6667	1.5	1	0.939025	0.939025	-5.53743
EBV	gL_EBV	3phfB	2ehoB	PSF1_HUMAN	DNA replication complex GINS protein PSF1	No expression data available	2ehoAB	PSF1_HUMAN - SLD5_HUMAN	-5.466	-23.343	41	61	67.2131	1.5	1.0082	0.998428	1.00661	-5.50214
EBV	gL_EBV	3phfB	5bzzB	PTEN_HUMAN	Phosphatidylinositol 3,4,5-trisphosphate 3-phosphatase and dual-specificity protein phosphatase PTEN	No expression data available	5bzzAB	PTEN_HUMAN - PTEN_HUMAN	-5.606	-7.766	24	35	68.5714	1	0.685714	0.431588	0.295946	-1.65907
EBV	gL_EBV	3phfB	3dwwA	PTGES_HUMAN	Prostaglandin E synthase	No expression data available	3dwwAB	PTGES_HUMAN - PTGES_HUMAN	-6.742	-4.963	46	63	73.0159	1.5	1.09524	0.164812	0.180509	-1.21699
EBV	gL_EBV	3phfB	3dwwC	PTGES_HUMAN	Prostaglandin E synthase	No expression data available	3dwwAC	PTGES_HUMAN - PTGES_HUMAN	-5.179	-7.239	46	66	69.697	1.5	1.04545	0.529952	0.55404	-2.86938
EBV	gL_EBV	3phfB	1et1B	PTHY_HUMAN	Parathyroid hormone	No expression data available	1et1AB	PTHY_HUMAN - PTHY_HUMAN	-7.672	-5.433	22	24	91.6667	0.5	0.458333	0	0	0
EBV	gL_EBV	3phfB	2yd7B	PTPRD_HUMAN	Receptor-type tyrosine-protein phosphatase delta	No expression data available	2yd7AB	PTPRD_HUMAN - PTPRD_HUMAN	-5.135	-7.671	21	23	91.3043	0.5	0.456522	0.265027	0.120991	-0.621288
EBV	gL_EBV	3phfB	2nxyD	Q6N095_HUMAN	Q6N095_HUMAN	No expression data available	2nxyCD	Q6N095_HUMAN - Q6P5S8_HUMAN	-6.635	-34.528	34	84	40.4762	2	0.809524	0.996033	0.806312	-5.34988
EBV	gL_EBV	3phfB	2wwxA	RAB1A_HUMAN	Ras-related protein Rab-1A	adrenal gland, appendix, breast, bronchus, cerebellum, cerebral cortex, cervix, uterine, colon, duodenum, endometrium 1, endometrium 2, epididymis, fallopian tube, gallbladder, heart muscle, hippocampus, kidney, liver, lung, lymph node, nasopharynx, oral mucosa, ovary, pancreas, placenta, prostate, rectum, salivary gland, seminal vesicle, skin 1, skin 2, small intestine, soft tissue 1, spleen, st…	2wwxAB	RAB1A_HUMAN - DRRA_LEGPH	-8.397	-31.095	52	86	60.4651	2	1.2093	0.995823	1.20425	-10.1121
EBV	gL_EBV	3phfB	3jzaA	RAB1B_HUMAN	Ras-related protein Rab-1B	adrenal gland, appendix, breast, bronchus, cerebellum, cerebral cortex, cervix, uterine, colon, duodenum, endometrium 1, endometrium 2, epididymis, fallopian tube, gallbladder, heart muscle, hippocampus, kidney, liver, lung, lymph node, nasopharynx, oral mucosa, ovary, pancreas, placenta, prostate, rectum, salivary gland, seminal vesicle, skin 1, skin 2, small intestine, soft tissue 1, spleen, st…	3jzaAB	RAB1B_HUMAN - DRRA_LEGPH	-6.404	-29.951	51	89	57.3034	2	1.14607	0.997929	1.14369	-7.32421
EBV	gL_EBV	3phfB	5o74B	RAB1B_HUMAN	Ras-related protein Rab-1B	adrenal gland, appendix, breast, bronchus, cerebellum, cerebral cortex, cervix, uterine, colon, duodenum, endometrium 1, endometrium 2, epididymis, fallopian tube, gallbladder, heart muscle, hippocampus, kidney, liver, lung, lymph node, nasopharynx, oral mucosa, ovary, pancreas, placenta, prostate, rectum, salivary gland, seminal vesicle, skin 1, skin 2, small intestine, soft tissue 1, spleen, st…	5o74AB	RAB1B_HUMAN - DRRA_LEGPN	-5.342	-27.599	53	81	65.4321	2	1.30864	0.998537	1.30673	-6.98054
EBV	gL_EBV	3phfB	4n3zC	RABE1_HUMAN	Rab GTPase-binding effector protein 1	No expression data available	4n3zBC	RABE1_HUMAN - RABE1_HUMAN	-6.048	-33.232	39	80	48.75	2	0.975	0.638583	0.622618	-3.76559
EBV	gL_EBV	3phfB	1i4dD	RAC1_HUMAN	Ras-related C3 botulinum toxin substrate 1	appendix, bone marrow, breast, bronchus, cerebral cortex, cervix, uterine, colon, duodenum, epididymis, esophagus, fallopian tube, gallbladder, heart muscle, hippocampus, kidney, lung, lymph node, nasopharynx, prostate, rectum, salivary gland, seminal vesicle, skeletal muscle, skin 1, skin 2, small intestine, smooth muscle, spleen, stomach 1, stomach 2, testis, tonsil, urinary bladder, vagina	1i4dAD	RAC1_HUMAN - ARFP2_HUMAN	-5.938	-8.363	41	45	91.1111	1	0.911111	0.0666471	0.060723	-0.360573
EBV	gL_EBV	3phfB	5h1bB	RAD51_HUMAN	DNA repair protein RAD51 homolog 1	No expression data available	5h1bAB	RAD51_HUMAN - RAD51_HUMAN	-7.219	-19.088	44	80	55	2	1.1	0.984168	1.08259	-7.81518
EBV	gL_EBV	3phfB	1h25E	RB_HUMAN	Retinoblastoma-associated protein	No expression data available	1h25BE	RB_HUMAN - CCNA2_HUMAN	-5.424	-7.526	21	40	52.5	1	0.525	0.815833	0.428313	-2.32317
EBV	gL_EBV	3phfB	4d0lB	RB11A_HUMAN	Ras-related protein Rab-11A	adrenal gland, appendix, bone marrow, breast, bronchus, caudate, cerebellum, cerebral cortex, cervix, uterine, colon, duodenum, endometrium 1, endometrium 2, epididymis, esophagus, fallopian tube, gallbladder, heart muscle, hippocampus, kidney, liver, lung, nasopharynx, oral mucosa, parathyroid gland, placenta, prostate, rectum, salivary gland, seminal vesicle, skeletal muscle, skin 1, small inte…	4d0lAB	RB11A_HUMAN - PI4KB_HUMAN	-8.269	-11.341	26	34	76.4706	1	0.764706	0.180958	0.13838	-1.14426
EBV	gL_EBV	3phfB	4uj5B	RB11A_HUMAN	Ras-related protein Rab-11A	adrenal gland, appendix, bone marrow, breast, bronchus, caudate, cerebellum, cerebral cortex, cervix, uterine, colon, duodenum, endometrium 1, endometrium 2, epididymis, esophagus, fallopian tube, gallbladder, heart muscle, hippocampus, kidney, liver, lung, nasopharynx, oral mucosa, parathyroid gland, placenta, prostate, rectum, salivary gland, seminal vesicle, skeletal muscle, skin 1, small inte…	4uj5AB	RB11A_HUMAN - RB11A_HUMAN	-5.165	-3.478	18	22	81.8182	0.5	0.409091	0	0	0
EBV	gL_EBV	3phfB	3v53E	RBM25_HUMAN	RNA-binding protein 25	No expression data available	3v53AE	RBM25_HUMAN - RBM25_HUMAN	-7.908	-7.602	16	23	69.5652	0.5	0.347826	0.117479	0.0408624	-0.32314
EBV	gL_EBV	3phfB	1z5sD	RBP2_HUMAN	E3 SUMO-protein ligase RanBP2	No expression data available	1z5sBD	RBP2_HUMAN - SUMO1_HUMAN	-5.621	-12.023	25	40	62.5	1	0.625	0.265027	0.165642	-0.931074
EBV	gL_EBV	3phfB	4f52B	RBX1_HUMAN	E3 ubiquitin-protein ligase RBX1	No expression data available	4f52BE	RBX1_HUMAN - GLMN_HUMAN	-6.612	-9.778	37	77	48.0519	1.5	0.720779	0.96783	0.697592	-4.61248
EBV	gL_EBV	3phfB	2iw5B	RCOR1_HUMAN	REST corepressor 1	No expression data available	2iw5AB	RCOR1_HUMAN - KDM1A_HUMAN	-9.196	-53.716	52	120	43.3333	2	0.866667	0.994336	0.861758	-7.92472
EBV	gL_EBV	3phfB	4czzB	RCOR3_HUMAN	REST corepressor 3	No expression data available	4czzAB	RCOR3_HUMAN - KDM1A_HUMAN	-8.259	-48.963	53	114	46.4912	2	0.929825	0.850807	0.791101	-6.5337
EBV	gL_EBV	3phfB	1uelA	RD23B_HUMAN	UV excision repair protein RAD23 homolog B	No expression data available	1uelAB	RD23B_HUMAN - PSMD4_HUMAN	-7.995	-13.84	23	28	82.1429	0.5	0.410714	0.714158	0.293315	-2.34505
EBV	gL_EBV	3phfB	4ccjB	RIOX1_HUMAN	Ribosomal oxygenase 1	No expression data available	4ccjAB	RIOX1_HUMAN - RIOX1_HUMAN	-5.843	-15.133	29	61	47.541	1.5	0.713115	0.33684	0.240205	-1.40352
EBV	gL_EBV	3phfB	5jbyA	RL40_HUMAN	Ubiquitin-60S ribosomal protein L40	No expression data available	5jbyAE	RL40_HUMAN - RL40_HUMAN	-5.614	-2.172	27	35	77.1429	1	0.771429	0.043577	0.0336165	-0.188723
EBV	gL_EBV	3phfB	3j7yi	RM51_HUMAN	39S ribosomal protein L51, mitochondrial	adrenal gland, appendix, breast, bronchus, caudate, cerebellum, cervix, uterine, colon, duodenum, endometrium 1, epididymis, esophagus, fallopian tube, gallbladder, heart muscle, kidney, liver, lung, lymph node, nasopharynx, oral mucosa, pancreas, parathyroid gland, prostate, salivary gland, seminal vesicle, skeletal muscle, skin 1, skin 2, small intestine, soft tissue 1, soft tissue 2, stomach 1…	3j7yFi	RM51_HUMAN - RM04_HUMAN	-6.19	-15.779	56	102	54.902	2	1.09804	0.999757	1.09777	-6.79521
EBV	gL_EBV	3phfB	4dbgB	RNF31_HUMAN	E3 ubiquitin-protein ligase RNF31	adrenal gland, appendix, bone marrow, breast, bronchus, caudate, cerebellum, cerebral cortex, cervix, uterine, colon, duodenum, endometrium 1, endometrium 2, epididymis, esophagus, fallopian tube, gallbladder, heart muscle, hippocampus, kidney, liver, lung, lymph node, nasopharynx, oral mucosa, ovary, pancreas, placenta, prostate, rectum, salivary gland, seminal vesicle, skeletal muscle, skin 1, …	4dbgAB	RNF31_HUMAN - HOIL1_HUMAN	-5.323	-14.616	25	40	62.5	1	0.625	0.918002	0.573752	-3.05408
EBV	gL_EBV	3phfB	3p56B	RNH2B_HUMAN	Ribonuclease H2 subunit B	adrenal gland, appendix, bone marrow, breast, bronchus, caudate, cerebellum, cerebral cortex, cervix, uterine, colon, duodenum, endometrium 1, endometrium 2, epididymis, esophagus, fallopian tube, gallbladder, heart muscle, hippocampus, kidney, liver, lung, lymph node, oral mucosa, pancreas, parathyroid gland, placenta, prostate, rectum, seminal vesicle, skeletal muscle, skin 1, skin 2, small int…	3p56BC	RNH2B_HUMAN - RNH2C_HUMAN	-5.066	-39.534	52	87	59.7701	2	1.1954	0.993912	1.18813	-6.01904
EBV	gL_EBV	3phfB	5iy6C	RPB3_HUMAN	DNA-directed RNA polymerase II subunit RPB3	No expression data available	5iy6BC	RPB3_HUMAN - RPB2_HUMAN	-5.386	-14.363	32	76	42.1053	1.5	0.631579	0.917365	0.579388	-3.12058
EBV	gL_EBV	3phfB	3falC	RXRA_HUMAN	Retinoic acid receptor RXR-alpha	No expression data available	3falBC	RXRA_HUMAN - NR1H3_MOUSE	-7.365	-17.981	30	67	44.7761	1.5	0.671642	0.491424	0.330061	-2.4309
EBV	gL_EBV	3phfB	3gvpD	SAHH3_HUMAN	Adenosylhomocysteinase 3	No expression data available	3gvpCD	SAHH3_HUMAN - SAHH3_HUMAN	-6.718	-11.376	28	68	41.1765	1.5	0.617647	0.260412	0.160843	-1.08054
EBV	gL_EBV	3phfB	4fxxA	SF01_HUMAN	Splicing factor 1	No expression data available	4fxxAB	SF01_HUMAN - SF01_HUMAN	-5.345	-12.505	27	36	75	1	0.75	0.252218	0.189164	-1.01108
EBV	gL_EBV	3phfB	1ldkE	SKP2_HUMAN	S-phase kinase-associated protein 2	appendix, breast, caudate, cerebral cortex, cervix, uterine, colon, duodenum, endometrium 1, esophagus, fallopian tube, kidney, liver, lung, nasopharynx, oral mucosa, placenta, rectum, skin 1, skin 2, small intestine, stomach 1, stomach 2, testis, tonsil, urinary bladder, vagina	1ldkDE	SKP2_HUMAN - SKP1_HUMAN	-5.796	-10.12	34	42	80.9524	1	0.809524	N/A	N/A	N/A
EBV	gL_EBV	3phfB	1z6zB	SPRE_HUMAN	Sepiapterin reductase	No expression data available	1z6zAB	SPRE_HUMAN - SPRE_HUMAN	-5.496	-46.483	46	82	56.0976	2	1.12195	0.999989	1.12194	-6.16618
EBV	gL_EBV	3phfB	3r9aA	SPYA_HUMAN	Serine--pyruvate aminotransferase	No expression data available	3r9aAB	SPYA_HUMAN - PEX5_HUMAN	-6.15	-15.051	39	79	49.3671	1.5	0.740506	0.871512	0.64536	-3.96896
EBV	gL_EBV	3phfB	1uklC	SRBP2_HUMAN	Sterol regulatory element-binding protein 2	adrenal gland, appendix, bone marrow, breast, bronchus, caudate, cerebral cortex, cervix, uterine, colon, duodenum, endometrium 1, endometrium 2, epididymis, esophagus, fallopian tube, gallbladder, hippocampus, kidney, lung, lymph node, nasopharynx, oral mucosa, ovary, placenta, rectum, salivary gland, skeletal muscle, skin 1, skin 2, small intestine, soft tissue 1, soft tissue 2, spleen, stomach…	1uklCD	SRBP2_HUMAN - SRBP2_HUMAN	-5.019	-24.806	30	52	57.6923	1.5	0.865385	0.932873	0.807294	-4.05181
EBV	gL_EBV	3phfB	3f1iS	STAM1_HUMAN	Signal transducing adapter molecule 1	No expression data available	3f1iHS	STAM1_HUMAN - HGS_HUMAN	-7.471	-41.671	52	90	57.7778	2	1.15556	0.987306	1.14089	-8.52357
EBV	gL_EBV	3phfB	5yf4B	STK26_HUMAN	Serine/threonine-protein kinase 26	adrenal gland, appendix, bronchus, cerebellum, cerebral cortex, cervix, uterine, colon, duodenum, esophagus, gallbladder, lung, oral mucosa, pancreas, prostate, rectum, skeletal muscle, skin 1, skin 2, small intestine, smooth muscle, soft tissue 1, stomach 1, stomach 2, testis, tonsil, vagina	5yf4AB	STK26_HUMAN - PHOCN_HUMAN	-6.84	-7.14	19	31	61.2903	1	0.612903	0	0	0
EBV	gL_EBV	3phfB	5wu5D	STPAP_HUMAN	Speckle targeted PIP5K1A-regulated poly(A) polymerase	No expression data available	5wu5AD	STPAP_HUMAN - STPAP_HUMAN	-5.364	-7.709	17	21	80.9524	0.5	0.404762	0.662164	0.268019	-1.43765
EBV	gL_EBV	3phfB	2io1B	SUMO3_HUMAN	Small ubiquitin-related modifier 3	No expression data available	2io1AB	SUMO3_HUMAN - SENP2_HUMAN	-6.07	-18.476	45	71	63.3803	1.5	0.950704	0.792207	0.753155	-4.57165
EBV	gL_EBV	3phfB	6c23Q	SUZ12_HUMAN	Polycomb protein SUZ12	appendix, bone marrow, colon, duodenum, esophagus, fallopian tube, gallbladder, kidney, lymph node, oral mucosa, placenta, rectum, skin 2, small intestine, stomach 2, tonsil, vagina	6c23AQ	SUZ12_HUMAN - SUZ12_HUMAN	-7.065	-13.719	25	44	56.8182	1	0.568182	0.490507	0.278697	-1.969
EBV	gL_EBV	3phfB	5iydR	T2EB_HUMAN	Transcription initiation factor IIE subunit beta	adrenal gland, appendix, bone marrow, breast, bronchus, caudate, cerebellum, cerebral cortex, cervix, uterine, colon, duodenum, endometrium 1, endometrium 2, epididymis, esophagus, fallopian tube, gallbladder, heart muscle, hippocampus, kidney, liver, lung, lymph node, nasopharynx, oral mucosa, ovary, pancreas, parathyroid gland, placenta, prostate, rectum, salivary gland, seminal vesicle, skelet…	5iydQR	T2EB_HUMAN - T2EA_HUMAN	-16.02	-14.392	55	86	63.9535	2	1.27907	0.0925896	0.118429	-1.89723
EBV	gL_EBV	3phfB	6f3tI	TAF6_HUMAN	Transcription initiation factor TFIID subunit 6	No expression data available	6f3tBI	TAF6_HUMAN - TAF5_HUMAN	-5.204	N/A	36	62	58.0645	1.5	0.870968	0.609031	0.530447	-2.76044
EBV	gL_EBV	3phfB	5n06B	TIE1_HUMAN	Tyrosine-protein kinase receptor Tie-1	No expression data available	5n06AB	TIE1_HUMAN - TIE1_HUMAN	-8.225	-34.175	34	70	48.5714	1.5	0.728571	0.998561	0.727523	-5.98388
EBV	gL_EBV	3phfB	4o00A	TITIN_HUMAN	Titin	No expression data available	4o00AB	TITIN_HUMAN - TITIN_HUMAN	-5.103	-5.271	24	36	66.6667	1	0.666667	0.374403	0.249602	-1.27372
EBV	gL_EBV	3phfB	3dkbC	TNAP3_HUMAN	Tumor necrosis factor alpha-induced protein 3	adrenal gland, appendix, bone marrow, breast, bronchus, caudate, cerebellum, cerebral cortex, cervix, uterine, colon, duodenum, endometrium 1, endometrium 2, epididymis, esophagus, fallopian tube, gallbladder, heart muscle, hippocampus, kidney, liver, lung, lymph node, nasopharynx, oral mucosa, ovary, pancreas, parathyroid gland, placenta, prostate, rectum, salivary gland, seminal vesicle, skelet…	3dkbAC	TNAP3_HUMAN - TNAP3_HUMAN	-5.578	-6.71	23	36	63.8889	1	0.638889	0.00372371	0.00237904	-0.0132703
EBV	gL_EBV	3phfB	1j1dC	TNNI3_HUMAN	Troponin I, cardiac muscle	No expression data available	1j1dBC	TNNI3_HUMAN - TNNT2_HUMAN	-10.471	-40.747	34	61	55.7377	1.5	0.836066	0.993761	0.830849	-8.69982
EBV	gL_EBV	3phfB	5w0mA	TUT7_HUMAN	Terminal uridylyltransferase 7	adrenal gland, appendix, bone marrow, breast, bronchus, caudate, cerebellum, cerebral cortex, colon, duodenum, endometrium 1, endometrium 2, epididymis, esophagus, fallopian tube, gallbladder, heart muscle, hippocampus, kidney, lung, nasopharynx, oral mucosa, ovary, parathyroid gland, placenta, prostate, rectum, seminal vesicle, skeletal muscle, skin 1, skin 2, small intestine, smooth muscle, sof…	5w0mAC	TUT7_HUMAN - TUT7_HUMAN	-6.502	-12.713	34	50	68	1.5	1.02	0.020146	0.0205489	-0.133609
EBV	gL_EBV	3phfB	5hkhB	UBA5_HUMAN	Ubiquitin-like modifier-activating enzyme 5	No expression data available	5hkhAB	UBA5_HUMAN - UFM1_HUMAN	-5.502	-11.404	21	31	67.7419	1	0.677419	0.329599	0.223277	-1.22847
EBV	gL_EBV	3phfB	5ia7A	UFM1_HUMAN	Ubiquitin-fold modifier 1	adrenal gland, appendix, bone marrow, breast, bronchus, caudate, cerebellum, cerebral cortex, cervix, uterine, colon, duodenum, endometrium 1, endometrium 2, epididymis, esophagus, fallopian tube, gallbladder, heart muscle, hippocampus, kidney, liver, lung, lymph node, nasopharynx, oral mucosa, ovary, pancreas, parathyroid gland, placenta, prostate, rectum, salivary gland, seminal vesicle, skin 1…	5ia7AB	UFM1_HUMAN - UFM1_HUMAN	-6.568	-7.269	22	26	84.6154	0.5	0.423077	0.162465	0.0687352	-0.451453
EBV	gL_EBV	3phfB	2x57A	VIPR2_HUMAN	Vasoactive intestinal polypeptide receptor 2	breast, cerebral cortex, colon, endometrium 1, endometrium 2, esophagus, fallopian tube, heart muscle, kidney, lung, oral mucosa, ovary, placenta, prostate, salivary gland, seminal vesicle, skeletal muscle, skin 1, skin 2, smooth muscle, soft tissue 1, soft tissue 2, testis, thyroid gland, tonsil, urinary bladder, vagina	2x57AB	VIPR2_HUMAN - VIPR2_HUMAN	-5.906	-11.897	23	41	56.0976	1	0.560976	0.604619	0.339176	-2.00318
EBV	gL_EBV	3phfB	2x57C	VIPR2_HUMAN	Vasoactive intestinal polypeptide receptor 2	breast, cerebral cortex, colon, endometrium 1, endometrium 2, esophagus, fallopian tube, heart muscle, kidney, lung, oral mucosa, ovary, placenta, prostate, salivary gland, seminal vesicle, skeletal muscle, skin 1, skin 2, smooth muscle, soft tissue 1, soft tissue 2, testis, thyroid gland, tonsil, urinary bladder, vagina	2x57AC	VIPR2_HUMAN - VIPR2_HUMAN	-6.569	-11.473	26	42	61.9048	1	0.619048	0.316299	0.195804	-1.28624
EBV	gL_EBV	3phfB	1j78B	VTDB_HUMAN	Vitamin D-binding protein	No expression data available	1j78AB	VTDB_HUMAN - VTDB_HUMAN	-7.351	-13.058	28	73	38.3562	1.5	0.575342	0.000303528	0.000174632	-0.00128372
EBV	gL_EBV	3phfB	1lotA	VTDB_HUMAN	Vitamin D-binding protein	No expression data available	1lotAB	VTDB_HUMAN - ACTS_RABIT	-6.191	-25.237	43	80	53.75	2	1.075	0.937191	1.00748	-6.23731
EBV	gL_EBV	3phfB	1f2lD	X3CL1_HUMAN	Fractalkine	adrenal gland, appendix, bone marrow, breast, bronchus, caudate, cerebellum, cerebral cortex, cervix, uterine, colon, duodenum, endometrium 1, endometrium 2, epididymis, esophagus, fallopian tube, gallbladder, heart muscle, hippocampus, kidney, liver, lung, lymph node, nasopharynx, oral mucosa, ovary, pancreas, parathyroid gland, placenta, prostate, rectum, salivary gland, seminal vesicle, skelet…	1f2lAD	X3CL1_HUMAN - X3CL1_HUMAN	-5.131	-9.725	31	32	96.875	1	0.96875	0.0272483	0.0263967	-0.135442
EBV	gL_EBV	3phfB	1f2lC	X3CL1_HUMAN	Fractalkine	adrenal gland, appendix, bone marrow, breast, bronchus, caudate, cerebellum, cerebral cortex, cervix, uterine, colon, duodenum, endometrium 1, endometrium 2, epididymis, esophagus, fallopian tube, gallbladder, heart muscle, hippocampus, kidney, liver, lung, lymph node, nasopharynx, oral mucosa, ovary, pancreas, parathyroid gland, placenta, prostate, rectum, salivary gland, seminal vesicle, skelet…	1f2lBC	X3CL1_HUMAN - X3CL1_HUMAN	-7.997	-6.655	29	29	100	0.5	0.5	0.0504482	0.0252241	-0.201717
EBV	gL_EBV	3phfB	1f2lB	X3CL1_HUMAN	Fractalkine	adrenal gland, appendix, bone marrow, breast, bronchus, caudate, cerebellum, cerebral cortex, cervix, uterine, colon, duodenum, endometrium 1, endometrium 2, epididymis, esophagus, fallopian tube, gallbladder, heart muscle, hippocampus, kidney, liver, lung, lymph node, nasopharynx, oral mucosa, ovary, pancreas, parathyroid gland, placenta, prostate, rectum, salivary gland, seminal vesicle, skelet…	1f2lBC	X3CL1_HUMAN - X3CL1_HUMAN	-6.783	-6.655	32	34	94.1176	1	0.941176	0.0504482	0.0474807	-0.322061
EBV	gL_EBV	3phfB	6ey2G	XIAP_HUMAN	E3 ubiquitin-protein ligase XIAP	adrenal gland, appendix, breast, bronchus, cerebellum, cerebral cortex, cervix, uterine, colon, duodenum, endometrium 1, endometrium 2, epididymis, esophagus, fallopian tube, gallbladder, heart muscle, hippocampus, kidney, liver, lung, lymph node, nasopharynx, oral mucosa, pancreas, parathyroid gland, prostate, rectum, salivary gland, seminal vesicle, skin 1, skin 2, small intestine, smooth muscl…	6ey2AG	XIAP_HUMAN - XIAP_HUMAN	-6.047	-8.299	19	19	100	0.5	0.5	0	0	0
EBV	gL_EBV	3phfB	3a6pA	XPO5_HUMAN	Exportin-5	No expression data available	3a6pAF	XPO5_HUMAN - XPO5_HUMAN	-5.732	-6.204	27	37	72.973	1	0.72973	0.0437696	0.03194	-0.18308
EBV	gL_EBV	3phfB	1ik9A	XRCC4_HUMAN	DNA repair protein XRCC4	No expression data available	1ik9AB	XRCC4_HUMAN - XRCC4_HUMAN	-6.356	-54.754	40	105	38.0952	2	0.761905	0.999145	0.761253	-4.83852
EBV	gL_EBV	3phfB	3ii6A	XRCC4_HUMAN	DNA repair protein XRCC4	No expression data available	3ii6AB	XRCC4_HUMAN - XRCC4_HUMAN	-5.043	-46.158	38	104	36.5385	2	0.730769	0.997829	0.729183	-3.67727
EBV	gL_EBV	3phfB	3q4fD	XRCC4_HUMAN	DNA repair protein XRCC4	No expression data available	3q4fCD	XRCC4_HUMAN - XRCC4_HUMAN	-7.229	-27.16	37	63	58.7302	1.5	0.880952	0.994558	0.876158	-6.33375
EBV	gL_EBV	3phfB	2q81C	ZBT17_HUMAN	Zinc finger and BTB domain-containing protein 17	adrenal gland, appendix, breast, bronchus, caudate, cerebellum, cerebral cortex, cervix, uterine, colon, duodenum, endometrium 1, endometrium 2, epididymis, esophagus, fallopian tube, gallbladder, heart muscle, hippocampus, kidney, liver, lung, lymph node, nasopharynx, oral mucosa, ovary, pancreas, parathyroid gland, placenta, prostate, rectum, salivary gland, seminal vesicle, skeletal muscle, sk…	2q81BC	ZBT17_HUMAN - ZBT17_HUMAN	-5.374	-9.724	24	32	75	1	0.75	0.788371	0.591278	-3.17753
EBV	GP110_EBV	3fvcA	1aqdC	1A02_HUMAN	HLA class I histocompatibility antigen, A-2 alpha chain	No expression data available	1aqdAC	1A02_HUMAN - DRA_HUMAN	-6.271	-12.112	46	50	92	1.5	1.38	0.581665	0.802697	-5.03372
EBV	GP110_EBV	3fvcA	5w1wC	1A02_HUMAN	HLA class I histocompatibility antigen, A-2 alpha chain	No expression data available	5w1wAC	1A02_HUMAN - HLAE_HUMAN	-6.996	-17.543	54	109	49.5413	2	0.990826	0.000262102	0.000259698	-0.00181685
EBV	GP110_EBV	3fvcA	2bckD	1A24_HUMAN	HLA class I histocompatibility antigen, A-24 alpha chain	No expression data available	2bckAD	1A24_HUMAN - 1A24_HUMAN	-6.583	-5.015	24	29	82.7586	0.5	0.413793	0	0	0
EBV	GP110_EBV	3fvcA	2i6aD	ADK_HUMAN	Adenosine kinase	adrenal gland, appendix, breast, caudate, cerebellum, cerebral cortex, cervix, uterine, colon, duodenum, endometrium 1, endometrium 2, epididymis, esophagus, fallopian tube, gallbladder, heart muscle, hippocampus, kidney, liver, lung, lymph node, nasopharynx, oral mucosa, pancreas, parathyroid gland, placenta, prostate, rectum, salivary gland, seminal vesicle, skin 1, skin 2, small intestine, sof…	2i6aAD	ADK_HUMAN - ADK_HUMAN	-5.319	-13.235	27	39	69.2308	1	0.692308	0.203394	0.140811	-0.748975
EBV	GP110_EBV	3fvcA	6ckoB	AF10_HUMAN	Protein AF-10	No expression data available	6ckoBD	AF10_HUMAN - F1Q4W7_DANRE	-10.654	-22.206	47	48	97.9167	1	0.979167	0.0812436	0.079551	-0.847536
EBV	GP110_EBV	3fvcA	4h80D	AL3A1_HUMAN	Aldehyde dehydrogenase, dimeric NADP-preferring	No expression data available	4h80DF	AL3A1_HUMAN - AL3A1_HUMAN	-5.643	-6.371	21	29	72.4138	0.5	0.362069	0.209159	0.0757301	-0.427345
EBV	GP110_EBV	3fvcA	2q7mB	AL5AP_HUMAN	Arachidonate 5-lipoxygenase-activating protein	No expression data available	2q7mAB	AL5AP_HUMAN - AL5AP_HUMAN	-6.551	-12.635	38	69	55.0725	1.5	0.826087	0.292012	0.241227	-1.58028
EBV	GP110_EBV	3fvcA	5vz5C	ALK_HUMAN	ALK tyrosine kinase receptor	adrenal gland, bone marrow, bronchus, caudate, cerebellum, cerebral cortex, cervix, uterine, colon, endometrium 1, endometrium 2, epididymis, fallopian tube, gallbladder, heart muscle, hippocampus, lung, lymph node, nasopharynx, oral mucosa, ovary, parathyroid gland, placenta, rectum, seminal vesicle, skeletal muscle, skin 1, skin 2, soft tissue 2, testis, thyroid gland, urinary bladder, vagina	5vz5AC	ALK_HUMAN - 1B15_HUMAN	-10.794	-17.387	46	103	44.6602	2	0.893204	0.000439149	0.000392249	-0.00423394
EBV	GP110_EBV	3fvcA	5z2cA	ALPK1_HUMAN	Alpha-protein kinase 1	adrenal gland, appendix, bone marrow, breast, bronchus, caudate, cerebellum, cerebral cortex, cervix, uterine, colon, duodenum, endometrium 1, endometrium 2, epididymis, esophagus, gallbladder, heart muscle, hippocampus, kidney, liver, lung, nasopharynx, oral mucosa, ovary, placenta, prostate, rectum, salivary gland, seminal vesicle, skeletal muscle, skin 1, small intestine, smooth muscle, soft t…	5z2cAB	ALPK1_HUMAN - ALPK1_HUMAN	-5.146	-3.321	32	42	76.1905	1	0.761905	0	0	0
EBV	GP110_EBV	3fvcA	5lpuB	ANXA2_HUMAN	Annexin A2	No expression data available	5lpuBC	ANXA2_HUMAN - S10A4_HUMAN	-5.024	-12.747	33	42	78.5714	1	0.785714	0.111535	0.0876343	-0.440275
EBV	GP110_EBV	3fvcA	5nqhD	APBB1_HUMAN	Amyloid-beta A4 precursor protein-binding family B member 1	adrenal gland, appendix, bone marrow, breast, bronchus, caudate, cerebellum, cerebral cortex, cervix, uterine, colon, duodenum, endometrium 1, endometrium 2, epididymis, esophagus, fallopian tube, gallbladder, heart muscle, hippocampus, kidney, liver, lung, lymph node, nasopharynx, oral mucosa, ovary, pancreas, parathyroid gland, placenta, prostate, rectum, salivary gland, seminal vesicle, skelet…	5nqhCD	APBB1_HUMAN - APBB1_HUMAN	-9.247	-14.553	31	49	63.2653	1	0.632653	0.380737	0.240874	-2.22736
EBV	GP110_EBV	3fvcA	3fflD	APC7_HUMAN	Anaphase-promoting complex subunit 7	adrenal gland, appendix, bone marrow, breast, bronchus, caudate, cerebellum, cerebral cortex, cervix, uterine, colon, duodenum, endometrium 1, endometrium 2, epididymis, esophagus, fallopian tube, gallbladder, heart muscle, hippocampus, kidney, liver, lung, lymph node, nasopharynx, oral mucosa, pancreas, parathyroid gland, placenta, prostate, rectum, salivary gland, seminal vesicle, skeletal musc…	3fflBD	APC7_HUMAN - APC7_HUMAN	-6.428	-10.853	20	31	64.5161	1	0.645161	0.294906	0.190262	-1.223
EBV	GP110_EBV	3fvcA	1ci6A	ATF4_HUMAN	Cyclic AMP-dependent transcription factor ATF-4	adrenal gland, appendix, bone marrow, breast, bronchus, caudate, cerebellum, cerebral cortex, cervix, uterine, colon, duodenum, endometrium 1, epididymis, esophagus, fallopian tube, gallbladder, heart muscle, hippocampus, kidney, liver, lung, nasopharynx, oral mucosa, ovary, pancreas, parathyroid gland, placenta, prostate, rectum, salivary gland, seminal vesicle, skeletal muscle, skin 1, skin 2, …	1ci6AB	ATF4_HUMAN - CEBPB_MOUSE	-10.708	-20.884	42	42	100	1	1	0.210357	0.210357	-2.2525
EBV	GP110_EBV	3fvcA	5ep6A	AZI2_HUMAN	5-azacytidine-induced protein 2	adrenal gland, appendix, bone marrow, breast, bronchus, caudate, cerebellum, cerebral cortex, cervix, uterine, colon, duodenum, endometrium 1, endometrium 2, epididymis, esophagus, fallopian tube, gallbladder, heart muscle, kidney, liver, lung, lymph node, nasopharynx, oral mucosa, ovary, pancreas, parathyroid gland, placenta, prostate, rectum, salivary gland, seminal vesicle, skeletal muscle, sk…	5ep6AD	AZI2_HUMAN - TBK1_HUMAN	-11.376	-14.712	42	44	95.4545	1	0.954545	0.433334	0.413637	-4.70553
EBV	GP110_EBV	3fvcA	5ep6C	AZI2_HUMAN	5-azacytidine-induced protein 2	adrenal gland, appendix, bone marrow, breast, bronchus, caudate, cerebellum, cerebral cortex, cervix, uterine, colon, duodenum, endometrium 1, endometrium 2, epididymis, esophagus, fallopian tube, gallbladder, heart muscle, kidney, liver, lung, lymph node, nasopharynx, oral mucosa, ovary, pancreas, parathyroid gland, placenta, prostate, rectum, salivary gland, seminal vesicle, skeletal muscle, sk…	5ep6BC	AZI2_HUMAN - TBK1_HUMAN	-12.226	-12.548	40	41	97.561	1	0.97561	0.493264	0.481233	-5.88356
EBV	GP110_EBV	3fvcA	5z7gD	AZI2_HUMAN	5-azacytidine-induced protein 2	adrenal gland, appendix, bone marrow, breast, bronchus, caudate, cerebellum, cerebral cortex, cervix, uterine, colon, duodenum, endometrium 1, endometrium 2, epididymis, esophagus, fallopian tube, gallbladder, heart muscle, kidney, liver, lung, lymph node, nasopharynx, oral mucosa, ovary, pancreas, parathyroid gland, placenta, prostate, rectum, salivary gland, seminal vesicle, skeletal muscle, sk…	5z7gCD	AZI2_HUMAN - AZI2_HUMAN	-6.803	-23.575	41	41	100	1	1	0.175972	0.175972	-1.19714
EBV	GP110_EBV	3fvcA	4r9hA	B2MG_HUMAN	Beta-2-microglobulin	No expression data available	4r9hAD	B2MG_HUMAN - B2MG_HUMAN	-6.245	-4.205	28	31	90.3226	1	0.903226	0.214104	0.193385	-1.20769
EBV	GP110_EBV	3fvcA	4w7yB	BAP29_HUMAN	B-cell receptor-associated protein 29	No expression data available	4w7yAB	BAP29_HUMAN - BAP29_HUMAN	-11.748	-23.853	43	60	71.6667	1.5	1.075	0.209159	0.224846	-2.64149
EBV	GP110_EBV	3fvcA	4w7zC	BAP29_HUMAN	B-cell receptor-associated protein 29	No expression data available	4w7zAC	BAP29_HUMAN - BAP29_HUMAN	-11.991	-19.677	51	60	85	1.5	1.275	0.3063	0.390533	-4.68288
EBV	GP110_EBV	3fvcA	4jzlD	BAP31_HUMAN	B-cell receptor-associated protein 31	No expression data available	4jzlAD	BAP31_HUMAN - BAP31_HUMAN	-8.692	-34.101	48	62	77.4194	1.5	1.16129	0.767504	0.891295	-7.74714
EBV	GP110_EBV	3fvcA	4jzpB	BAP31_HUMAN	B-cell receptor-associated protein 31	No expression data available	4jzpAB	BAP31_HUMAN - BAP31_HUMAN	-9.718	-23.841	42	42	100	1	1	0.975793	0.975793	-9.48275
EBV	GP110_EBV	3fvcA	1zy3B	BID_HUMAN	BH3-interacting domain death agonist	No expression data available	1zy3AB	BID_HUMAN - B2CL2_HUMAN	-8.193	-6.591	44	64	68.75	1.5	1.03125	0.0333801	0.0344232	-0.282029
EBV	GP110_EBV	3fvcA	3m0dD	BIRC3_HUMAN	Baculoviral IAP repeat-containing protein 3	No expression data available	3m0dCD	BIRC3_HUMAN - TRAF1_HUMAN	-5.274	-7.49	18	18	100	0.5	0.5	0.245185	0.122592	-0.646552
EBV	GP110_EBV	3fvcA	2raxF	BOREA_HUMAN	Borealin	No expression data available	2raxBF	BOREA_HUMAN - BOREA_HUMAN	-8.268	-9.785	41	50	82	1.5	1.23	0.159554	0.196251	-1.62261
EBV	GP110_EBV	3fvcA	1jm7A	BRCA1_HUMAN	Breast cancer type 1 susceptibility protein	No expression data available	1jm7AB	BRCA1_HUMAN - BARD1_HUMAN	-10.466	-16.196	41	53	77.3585	1.5	1.16038	0.959916	1.11387	-11.6577
EBV	GP110_EBV	3fvcA	2x7aD	BST2_HUMAN	Bone marrow stromal antigen 2	adrenal gland, appendix, bone marrow, breast, cerebellum, cerebral cortex, colon, duodenum, endometrium 1, endometrium 2, epididymis, fallopian tube, gallbladder, heart muscle, hippocampus, kidney, liver, lung, lymph node, nasopharynx, oral mucosa, ovary, pancreas, placenta, prostate, rectum, salivary gland, seminal vesicle, skeletal muscle, skin 2, small intestine, smooth muscle, soft tissue 1, …	2x7aCD	BST2_HUMAN - BST2_HUMAN	-8.045	-16.157	41	46	89.1304	1	0.891304	0.142952	0.127414	-1.02504
EBV	GP110_EBV	3fvcA	1pk6B	C1QB_HUMAN	Complement C1q subcomponent subunit B	adrenal gland, bronchus, cerebellum, cerebral cortex, colon, epididymis, esophagus, kidney, liver, parathyroid gland, salivary gland, skin 2, testis, tonsil	1pk6AB	C1QB_HUMAN - C1QA_HUMAN	-6.47	-15.304	32	55	58.1818	1.5	0.872727	0.997042	0.870146	-5.62984
EBV	GP110_EBV	3fvcA	3ox5B	CABP1_HUMAN	Calcium-binding protein 1	No expression data available	3ox5AB	CABP1_HUMAN - CABP1_HUMAN	-5.198	-18.6	43	76	56.5789	1.5	0.848684	0.221448	0.187939	-0.976909
EBV	GP110_EBV	3fvcA	5wsvA	CALM1_HUMAN	Calmodulin-1	No expression data available	5wsvAB	CALM1_HUMAN - MYO7A_MOUSE	-5.177	-30.472	29	29	100	0.5	0.5	0.890282	0.445141	-2.30449
EBV	GP110_EBV	3fvcA	6b8qB	CALM1_HUMAN	Calmodulin-1	No expression data available	6b8qAB	CALM1_HUMAN - KCNQ5_HUMAN	-8.728	-44.499	37	59	62.7119	1.5	0.940678	0.998299	0.939078	-8.19628
EBV	GP110_EBV	3fvcA	5j8hA	CALM2_HUMAN	Calmodulin-2	adrenal gland, appendix, bone marrow, breast, bronchus, caudate, cerebellum, cerebral cortex, cervix, uterine, colon, duodenum, endometrium 1, endometrium 2, epididymis, esophagus, fallopian tube, gallbladder, heart muscle, hippocampus, kidney, liver, lung, lymph node, nasopharynx, oral mucosa, ovary, pancreas, parathyroid gland, placenta, prostate, rectum, salivary gland, seminal vesicle, skelet…	5j8hAB	CALM2_HUMAN - EF2K_HUMAN	-15.518	-22.4	20	27	74.0741	0.5	0.37037	0.999924	0.370342	-5.74697
EBV	GP110_EBV	3fvcA	4wbeC	CAPR1_HUMAN	Caprin-1	adrenal gland, appendix, bone marrow, breast, bronchus, caudate, cerebellum, cerebral cortex, cervix, uterine, colon, duodenum, endometrium 1, endometrium 2, epididymis, esophagus, fallopian tube, gallbladder, heart muscle, hippocampus, kidney, liver, lung, lymph node, nasopharynx, oral mucosa, ovary, pancreas, parathyroid gland, placenta, prostate, rectum, salivary gland, seminal vesicle, skelet…	4wbeBC	CAPR1_HUMAN - CAPR1_HUMAN	-8.924	-25.368	26	59	44.0678	1.5	0.661017	0.989311	0.653951	-5.83586
EBV	GP110_EBV	3fvcA	5gs9B	CAST1_HUMAN	Cytosolic arginine sensor for mTORC1 subunit 1	No expression data available	5gs9AB	CAST1_HUMAN - CAST1_HUMAN	-5.03	-14.987	28	41	68.2927	1	0.682927	0.719328	0.491249	-2.47098
EBV	GP110_EBV	3fvcA	5z5oB	CATK_HUMAN	Cathepsin K	No expression data available	5z5oAB	CATK_HUMAN - CATK_HUMAN	-9.222	-12.965	29	46	63.0435	1	0.630435	0.463245	0.292046	-2.69325
EBV	GP110_EBV	3fvcA	1b47A	CBL_HUMAN	E3 ubiquitin-protein ligase CBL	No expression data available	1b47AB	CBL_HUMAN - CBL_HUMAN	-5.154	-8.596	39	49	79.5918	1	0.795918	0.122435	0.0974482	-0.502248
EBV	GP110_EBV	3fvcA	5hkwB	CBL_HUMAN	E3 ubiquitin-protein ligase CBL	No expression data available	5hkwAB	CBL_HUMAN - CBL_HUMAN	-7.004	-10.21	36	43	83.7209	1	0.837209	0.117066	0.0980086	-0.686452
EBV	GP110_EBV	3fvcA	3svhB	CBP_HUMAN	CREB-binding protein	No expression data available	3svhAB	CBP_HUMAN - CBP_HUMAN	-5.539	-4.473	32	42	76.1905	1	0.761905	0	0	0
EBV	GP110_EBV	3fvcA	4zkbB	CCL3_HUMAN	C-C motif chemokine 3	No expression data available	4zkbAB	CCL3_HUMAN - Q2F862_ORFV	-6.926	-10.415	32	45	71.1111	1	0.711111	0.485173	0.345012	-2.38955
EBV	GP110_EBV	3fvcA	4tvqE	CCM2_HUMAN	Cerebral cavernous malformations 2 protein	No expression data available	4tvqCE	CCM2_HUMAN - PDC10_HUMAN	-5.227	-12.75	30	49	61.2245	1	0.612245	0.849253	0.519951	-2.71778
EBV	GP110_EBV	3fvcA	6ei2C	CCND2_HUMAN	G1/S-specific cyclin-D2	adrenal gland, appendix, cerebral cortex, cervix, uterine, colon, duodenum, endometrium 1, endometrium 2, epididymis, esophagus, heart muscle, kidney, liver, oral mucosa, pancreas, rectum, skeletal muscle, skin 1, skin 2, small intestine, stomach 1, stomach 2, thyroid gland, tonsil, urinary bladder, vagina	6ei2AC	CCND2_HUMAN - 1A68_HUMAN	-6.744	-19.028	54	102	52.9412	2	1.05882	0.00635044	0.006724	-0.0453467
EBV	GP110_EBV	3fvcA	3gcgA	CDC42_HUMAN	Cell division control protein 42 homolog	adrenal gland, appendix, bone marrow, breast, bronchus, caudate, cerebellum, cerebral cortex, cervix, uterine, colon, duodenum, endometrium 1, endometrium 2, epididymis, esophagus, fallopian tube, gallbladder, heart muscle, hippocampus, kidney, lung, lymph node, oral mucosa, ovary, pancreas, placenta, prostate, rectum, salivary gland, seminal vesicle, skeletal muscle, skin 1, skin 2, small intest…	3gcgAB	CDC42_HUMAN - Q9R8E4_ECOLX	-8.719	-23.305	39	79	49.3671	1.5	0.740506	0.99224	0.73476	-6.40637
EBV	GP110_EBV	3fvcA	2le8B	CDT1_HUMAN	DNA replication factor Cdt1	adrenal gland, appendix, bone marrow, breast, bronchus, caudate, cerebellum, cerebral cortex, cervix, uterine, colon, duodenum, endometrium 1, endometrium 2, epididymis, esophagus, fallopian tube, gallbladder, heart muscle, hippocampus, kidney, liver, lung, lymph node, nasopharynx, oral mucosa, ovary, pancreas, parathyroid gland, placenta, prostate, rectum, salivary gland, seminal vesicle, skelet…	2le8AB	CDT1_HUMAN - MCM6_HUMAN	-8.388	-2.874	21	32	65.625	1	0.65625	0.265027	0.173924	-1.45888
EBV	GP110_EBV	3fvcA	2ig7B	CHKB_HUMAN	Choline/ethanolamine kinase	adrenal gland, appendix, bone marrow, breast, bronchus, caudate, cerebellum, cerebral cortex, cervix, uterine, colon, duodenum, endometrium 1, endometrium 2, epididymis, esophagus, fallopian tube, gallbladder, heart muscle, hippocampus, kidney, liver, lung, lymph node, nasopharynx, oral mucosa, ovary, pancreas, parathyroid gland, placenta, prostate, rectum, salivary gland, seminal vesicle, skelet…	2ig7AB	CHKB_HUMAN - CHKB_HUMAN	-7.758	-20.707	19	51	37.2549	1.5	0.558824	0.996791	0.55703	-4.32144
EBV	GP110_EBV	3fvcA	4abmB	CHM4B_HUMAN	Charged multivesicular body protein 4b	No expression data available	4abmAB	CHM4B_HUMAN - CHM4B_HUMAN	-10.86	-15.366	35	44	79.5455	1	0.795455	0.931158	0.740694	-8.04393
EBV	GP110_EBV	3fvcA	3htuD	CHMP6_HUMAN	Charged multivesicular body protein 6	adrenal gland, appendix, bone marrow, breast, bronchus, caudate, cerebellum, cerebral cortex, cervix, uterine, colon, duodenum, endometrium 1, endometrium 2, epididymis, fallopian tube, gallbladder, heart muscle, hippocampus, kidney, liver, lung, lymph node, nasopharynx, ovary, pancreas, parathyroid gland, placenta, prostate, rectum, salivary gland, seminal vesicle, skin 1, skin 2, small intestin…	3htuBD	CHMP6_HUMAN - CHMP6_HUMAN	-13.51	-14.773	31	31	100	1	1	0.218687	0.218687	-2.95447
EBV	GP110_EBV	3fvcA	3c22C	CLC4K_HUMAN	C-type lectin domain family 4 member K	No expression data available	3c22AC	CLC4K_HUMAN - CLC4K_HUMAN	-5.157	-11.782	20	38	52.6316	1	0.526316	0.49935	0.262816	-1.35534
EBV	GP110_EBV	3fvcA	3rdvC	CLIP1_HUMAN	CAP-Gly domain-containing linker protein 1	adrenal gland, appendix, bone marrow, breast, bronchus, caudate, cerebellum, cerebral cortex, cervix, uterine, colon, duodenum, endometrium 1, endometrium 2, epididymis, esophagus, fallopian tube, gallbladder, heart muscle, hippocampus, kidney, liver, lung, lymph node, nasopharynx, oral mucosa, ovary, pancreas, parathyroid gland, placenta, prostate, rectum, salivary gland, seminal vesicle, skelet…	3rdvBC	CLIP1_HUMAN - CLIP1_HUMAN	-6.442	-4.326	22	25	88	0.5	0.44	0.162465	0.0714846	-0.460504
EBV	GP110_EBV	3fvcA	2avdB	CMTD1_HUMAN	Catechol O-methyltransferase domain-containing protein 1	adrenal gland, appendix, bone marrow, breast, bronchus, caudate, cerebral cortex, cervix, uterine, colon, duodenum, endometrium 1, endometrium 2, epididymis, esophagus, fallopian tube, gallbladder, heart muscle, hippocampus, kidney, lung, nasopharynx, oral mucosa, pancreas, parathyroid gland, prostate, rectum, salivary gland, seminal vesicle, skeletal muscle, skin 1, skin 2, small intestine, sple…	2avdAB	CMTD1_HUMAN - CMTD1_HUMAN	-5.807	-43.308	46	84	54.7619	2	1.09524	0.999996	1.09523	-6.36002
EBV	GP110_EBV	3fvcA	3swyB	CNGA3_HUMAN	Cyclic nucleotide-gated cation channel alpha-3	adrenal gland, cerebral cortex, hypothalamus, smooth muscle	3swyAB	CNGA3_HUMAN - CNGA3_HUMAN	-9.26	-16.756	46	46	100	1	1	0.710093	0.710093	-6.57547
EBV	GP110_EBV	3fvcA	4ct4A	CNOT1_HUMAN	CCR4-NOT transcription complex subunit 1	adrenal gland, appendix, bone marrow, breast, bronchus, caudate, cerebellum, cerebral cortex, cervix, uterine, colon, duodenum, endometrium 1, endometrium 2, epididymis, esophagus, fallopian tube, gallbladder, heart muscle, hippocampus, kidney, liver, lung, lymph node, nasopharynx, oral mucosa, ovary, pancreas, parathyroid gland, placenta, prostate, rectum, salivary gland, seminal vesicle, skelet…	4ct4AB	CNOT1_HUMAN - DDX6_HUMAN	-6.997	-15.425	34	63	53.9683	1.5	0.809524	0.910621	0.737169	-5.15797
EBV	GP110_EBV	3fvcA	5k31B	CO1A1_HUMAN	Collagen alpha-1(I) chain	No expression data available	5k31BF	CO1A1_HUMAN - CO1A1_HUMAN	-7.682	-15.72	33	51	64.7059	1.5	0.970588	0.420398	0.408033	-3.13451
EBV	GP110_EBV	3fvcA	2sebE	CO2A1_HUMAN	Collagen alpha-1(II) chain	No expression data available	2sebBE	CO2A1_HUMAN - 2B14_HUMAN	-5.258	-9.301	52	57	91.2281	1.5	1.36842	0.000242581	0.000331953	-0.00174541
EBV	GP110_EBV	3fvcA	6fzvC	CO3A1_HUMAN	Collagen alpha-1(III) chain	No expression data available	6fzvAC	CO3A1_HUMAN - CO3A1_HUMAN	-6.493	-12.314	25	38	65.7895	1	0.657895	0.465979	0.306565	-1.99053
EBV	GP110_EBV	3fvcA	5nayA	CO4A1_HUMAN	Collagen alpha-1(IV) chain	appendix, breast, caudate, cerebral cortex, colon, duodenum, endometrium 1, endometrium 2, heart muscle, hippocampus, kidney, liver, lung, ovary, placenta, skin 1, smooth muscle, soft tissue 1, soft tissue 2, spleen, testis, thyroid gland, urinary bladder	5nayAC	CO4A1_HUMAN - CO4A1_HUMAN	-5.66	-47.542	54	90	60	2	1.2	0.999944	1.19993	-6.79162
EBV	GP110_EBV	3fvcA	4ymdF	COL11_HUMAN	Collectin-11	adrenal gland, bone marrow, bronchus, caudate, cerebral cortex, colon, duodenum, epididymis, gallbladder, heart muscle, hippocampus, kidney, liver, lung, nasopharynx, oral mucosa, ovary, pancreas, placenta, salivary gland, skeletal muscle, small intestine, smooth muscle, soft tissue 1, spleen, testis, thyroid gland, tonsil	4ymdEF	COL11_HUMAN - COL11_HUMAN	-9.687	-11.241	27	28	96.4286	0.5	0.482143	0.208686	0.100617	-0.974674
EBV	GP110_EBV	3fvcA	5fcnB	CP135_HUMAN	Centrosomal protein of 135 kDa	No expression data available	5fcnAB	CP135_HUMAN - CP135_HUMAN	-13.97	-16.155	50	52	96.1538	1.5	1.44231	0.0414736	0.0598177	-0.835653
EBV	GP110_EBV	3fvcA	5fcnA	CP135_HUMAN	Centrosomal protein of 135 kDa	No expression data available	5fcnAB	CP135_HUMAN - CP135_HUMAN	-12.009	-16.155	49	53	92.4528	1.5	1.38679	0.0414736	0.0575153	-0.690701
EBV	GP110_EBV	3fvcA	2h6pC	CP2CI_HUMAN	Cytochrome P450 2C18	No expression data available	2h6pAC	CP2CI_HUMAN - 1B35_HUMAN	-6.284	-20.011	51	96	53.125	2	1.0625	0.000128419	0.000136445	-0.00085742
EBV	GP110_EBV	3fvcA	5zk1A	CREB1_HUMAN	Cyclic AMP-responsive element-binding protein 1	No expression data available	5zk1AC	CREB1_HUMAN - CRTC2_MOUSE	-6.363	-12.117	29	34	85.2941	1	0.852941	0	0	0
EBV	GP110_EBV	3fvcA	4d10G	CSN7A_HUMAN	COP9 signalosome complex subunit 7a	No expression data available	4d10FG	CSN7A_HUMAN - CSN6_HUMAN	-13.204	-30.332	35	61	57.377	1.5	0.860656	0.861913	0.741811	-9.79487
EBV	GP110_EBV	3fvcA	4o2cC	DDX3X_HUMAN	ATP-dependent RNA helicase DDX3X	No expression data available	4o2cAC	DDX3X_HUMAN - 1B39_HUMAN	-5.353	-18.901	54	100	54	2	1.08	0.811533	0.876455	-4.69167
EBV	GP110_EBV	3fvcA	5f98E	DDX58_HUMAN	Probable ATP-dependent RNA helicase DDX58	No expression data available	5f98AE	DDX58_HUMAN - DDX58_HUMAN	-7.624	-10.464	44	79	55.6962	1.5	0.835443	0.0026491	0.00221317	-0.0168732
EBV	GP110_EBV	3fvcA	1pl6B	DHSO_HUMAN	Sorbitol dehydrogenase	No expression data available	1pl6AB	DHSO_HUMAN - DHSO_HUMAN	-5.342	-7.21	26	39	66.6667	1	0.666667	0.90568	0.603787	-3.22543
EBV	GP110_EBV	3fvcA	3llrA	DNM3A_HUMAN	DNA (cytosine-5)-methyltransferase 3A	adrenal gland, appendix, bone marrow, breast, bronchus, caudate, cerebellum, cerebral cortex, cervix, uterine, colon, duodenum, endometrium 1, endometrium 2, epididymis, esophagus, fallopian tube, gallbladder, heart muscle, hippocampus, kidney, liver, lung, lymph node, nasopharynx, oral mucosa, ovary, pancreas, parathyroid gland, placenta, prostate, rectum, salivary gland, seminal vesicle, skelet…	3llrAE	DNM3A_HUMAN - DNM3A_HUMAN	-5.131	-6.553	18	27	66.6667	0.5	0.333333	0.00181623	0.000605409	-0.00310635
EBV	GP110_EBV	3fvcA	1u76B	DPOD3_HUMAN	DNA polymerase delta subunit 3	No expression data available	1u76AB	DPOD3_HUMAN - PCNA_HUMAN	-6.074	-14.639	26	37	70.2703	1	0.702703	0.532247	0.374011	-2.27174
EBV	GP110_EBV	3fvcA	4rt4A	DPY30_HUMAN	Protein dpy-30 homolog	No expression data available	4rt4AE	DPY30_HUMAN - BRE2_YEAST	-7.814	-7.292	19	19	100	0.5	0.5	0.209159	0.10458	-0.817186
EBV	GP110_EBV	3fvcA	3c5jC	EF1A2_HUMAN	Elongation factor 1-alpha 2	adrenal gland, caudate, cerebellum, cerebral cortex, esophagus, heart muscle, hippocampus, oral mucosa, pancreas, seminal vesicle, skeletal muscle	3c5jAC	EF1A2_HUMAN - DRA_HUMAN	-6.412	-6.577	47	49	95.9184	1	0.959184	0.179455	0.172131	-1.1037
EBV	GP110_EBV	3fvcA	4hfxB	ELOA1_HUMAN	Elongin-A	adrenal gland, appendix, bone marrow, breast, bronchus, caudate, cerebellum, cerebral cortex, cervix, uterine, colon, duodenum, endometrium 1, endometrium 2, epididymis, esophagus, fallopian tube, gallbladder, heart muscle, hippocampus, kidney, liver, lung, lymph node, nasopharynx, oral mucosa, pancreas, parathyroid gland, placenta, prostate, rectum, salivary gland, skeletal muscle, skin 1, skin …	4hfxBC	ELOA1_HUMAN - ELOA1_HUMAN	-6.371	-12.117	28	40	70	1	0.7	0.323791	0.226654	-1.44401
EBV	GP110_EBV	3fvcA	4cgcA	EMAL4_HUMAN	Echinoderm microtubule-associated protein-like 4	No expression data available	4cgcAB	EMAL4_HUMAN - EMAL4_HUMAN	-11.751	-7.551	25	25	100	0.5	0.5	0.110139	0.0550696	-0.647123
EBV	GP110_EBV	3fvcA	1b0gC	EMC7_HUMAN	ER membrane protein complex subunit 7	adrenal gland, appendix, bone marrow, breast, bronchus, caudate, cerebellum, cerebral cortex, cervix, uterine, colon, duodenum, endometrium 1, endometrium 2, epididymis, esophagus, fallopian tube, gallbladder, heart muscle, hippocampus, kidney, liver, lung, lymph node, nasopharynx, ovary, pancreas, parathyroid gland, placenta, prostate, rectum, seminal vesicle, skeletal muscle, skin 1, skin 2, sm…	1b0gAC	EMC7_HUMAN - 1A02_HUMAN	-8.384	-19.445	57	100	57	2	1.14	8.13363e-05	9.27233e-05	-0.000777392
EBV	GP110_EBV	3fvcA	1qr1C	ERBB2_HUMAN	Receptor tyrosine-protein kinase erbB-2	No expression data available	1qr1AC	ERBB2_HUMAN - 1A02_HUMAN	-7.871	-11.907	54	91	59.3407	2	1.18681	0.000211792	0.000251358	-0.00197844
EBV	GP110_EBV	3fvcA	4mhvB	ETS2_HUMAN	Protein C-ets-2	No expression data available	4mhvAB	ETS2_HUMAN - ETS2_HUMAN	-9.034	-1.27	17	33	51.5152	1	0.515152	0.162465	0.0836941	-0.756093
EBV	GP110_EBV	3fvcA	1lkyB	ETV6_HUMAN	Transcription factor ETV6	No expression data available	1lkyAB	ETV6_HUMAN - ETV6_HUMAN	-6.457	-8.116	25	32	78.125	1	0.78125	0.869802	0.679533	-4.38774
EBV	GP110_EBV	3fvcA	2lzlB	FGFR3_HUMAN	Fibroblast growth factor receptor 3	No expression data available	2lzlAB	FGFR3_HUMAN - FGFR3_HUMAN	-6.9	-8.181	35	38	92.1053	1	0.921053	0.00681734	0.00627912	-0.043326
EBV	GP110_EBV	3fvcA	2a45J	FIBA_HUMAN	Fibrinogen alpha chain	No expression data available	2a45JK	FIBA_HUMAN - FIBB_HUMAN	-12.787	-11.48	23	34	67.6471	1	0.676471	0.162465	0.109903	-1.40533
EBV	GP110_EBV	3fvcA	2a45H	FIBB_HUMAN	Fibrinogen beta chain	No expression data available	2a45HI	FIBB_HUMAN - FIBG_HUMAN	-12.321	-7.814	23	25	92	0.5	0.46	0	0	0
EBV	GP110_EBV	3fvcA	5vpaA	FOSB_HUMAN	Protein fosB	appendix, bronchus, cervix, uterine, esophagus, fallopian tube, gallbladder, kidney, lymph node, nasopharynx, oral mucosa, ovary, placenta, rectum, salivary gland, skin 2, soft tissue 1, soft tissue 2, spleen, thyroid gland, tonsil, urinary bladder, vagina	5vpaAB	FOSB_HUMAN - JUND_HUMAN	-7.138	-24.908	48	50	96	1.5	1.44	0.420589	0.605649	-4.32312
EBV	GP110_EBV	3fvcA	4pasA	GABR1_HUMAN	Gamma-aminobutyric acid type B receptor subunit 1	No expression data available	4pasAB	GABR1_HUMAN - GABR2_HUMAN	-8.37	-21.342	36	36	100	1	1	0.576074	0.576074	-4.82174
EBV	GP110_EBV	3fvcA	4ms3B	GABR2_HUMAN	Gamma-aminobutyric acid type B receptor subunit 2	No expression data available	4ms3AB	GABR2_HUMAN - GABR1_HUMAN	-6.187	-18.733	31	73	42.4658	1.5	0.636986	0.738915	0.470679	-2.91209
EBV	GP110_EBV	3fvcA	4dhxA	GANP_HUMAN	Germinal-center associated nuclear protein	adrenal gland, appendix, bone marrow, breast, bronchus, caudate, cerebellum, cerebral cortex, cervix, uterine, colon, duodenum, endometrium 1, endometrium 2, epididymis, esophagus, fallopian tube, gallbladder, heart muscle, hippocampus, kidney, liver, lung, lymph node, nasopharynx, oral mucosa, ovary, pancreas, parathyroid gland, placenta, prostate, rectum, salivary gland, seminal vesicle, skelet…	4dhxAB	GANP_HUMAN - ENY2_HUMAN	-5.53	-31.796	50	89	56.1798	2	1.1236	0.980708	1.10192	-6.09361
EBV	GP110_EBV	3fvcA	3bbpE	GCC2_HUMAN	GRIP and coiled-coil domain-containing protein 2	No expression data available	3bbpDE	GCC2_HUMAN - GCC2_HUMAN	-7.669	-18.323	37	38	97.3684	1	0.973684	0.122053	0.118841	-0.911393
EBV	GP110_EBV	3fvcA	1uiiB	GEMI_HUMAN	Geminin	No expression data available	1uiiAB	GEMI_HUMAN - GEMI_HUMAN	-6.748	-34.98	52	61	85.2459	1.5	1.27869	0.832653	1.0647	-7.18463
EBV	GP110_EBV	3fvcA	4bryA	GEMI_HUMAN	Geminin	No expression data available	4bryAB	GEMI_HUMAN - MCIN_HUMAN	-6.099	-30.715	51	54	94.4444	1.5	1.41667	0.849826	1.20392	-7.34271
EBV	GP110_EBV	3fvcA	2a83C	GLR_HUMAN	Glucagon receptor	No expression data available	2a83AC	GLR_HUMAN - 1B27_HUMAN	-8.654	-15.743	53	98	54.0816	2	1.08163	1.43857e-05	1.55601e-05	-0.000134657
EBV	GP110_EBV	3fvcA	4g5qA	GNAI1_HUMAN	Guanine nucleotide-binding protein G(i) subunit alpha-1	adrenal gland, bone marrow, breast, bronchus, caudate, cerebellum, cerebral cortex, cervix, uterine, colon, duodenum, endometrium 2, epididymis, esophagus, gallbladder, heart muscle, hippocampus, kidney, lung, lymph node, nasopharynx, oral mucosa, pancreas, placenta, rectum, salivary gland, skeletal muscle, skin 1, skin 2, small intestine, spleen, stomach 1, testis, thyroid gland, tonsil, vagina	4g5qAE	GNAI1_HUMAN - GPSM2_MOUSE	-10.092	-19.992	19	21	90.4762	0.5	0.452381	0.877453	0.396943	-4.00595
EBV	GP110_EBV	3fvcA	2l5gA	GPS2_HUMAN	G protein pathway suppressor 2	adrenal gland, appendix, bone marrow, breast, bronchus, caudate, cerebellum, cerebral cortex, cervix, uterine, colon, duodenum, endometrium 1, endometrium 2, epididymis, esophagus, fallopian tube, gallbladder, heart muscle, hippocampus, kidney, liver, lung, lymph node, nasopharynx, oral mucosa, ovary, pancreas, parathyroid gland, placenta, prostate, rectum, salivary gland, seminal vesicle, skelet…	2l5gAB	GPS2_HUMAN - NCOR2_HUMAN	-9.077	-12.421	37	37	100	1	1	0.358188	0.358188	-3.25127
EBV	GP110_EBV	3fvcA	6bw5B	GPT_HUMAN	UDP-N-acetylglucosamine--dolichyl-phosphate N-acetylglucosaminephosphotransferase	adrenal gland, appendix, bone marrow, breast, bronchus, caudate, cerebellum, cerebral cortex, cervix, uterine, colon, duodenum, endometrium 1, endometrium 2, epididymis, esophagus, fallopian tube, gallbladder, heart muscle, hippocampus, kidney, liver, lung, lymph node, nasopharynx, oral mucosa, pancreas, parathyroid gland, placenta, prostate, rectum, salivary gland, seminal vesicle, skeletal musc…	6bw5AB	GPT_HUMAN - GPT_HUMAN	-9.663	-28.681	53	89	59.5506	2	1.19101	0.999849	1.19083	-11.507
EBV	GP110_EBV	3fvcA	1f4oB	GRAN_HUMAN	Grancalcin	No expression data available	1f4oAB	GRAN_HUMAN - GRAN_HUMAN	-5.368	-29.711	42	78	53.8462	1.5	0.807692	0.997137	0.80538	-4.32328
EBV	GP110_EBV	3fvcA	3ks9B	GRM1_HUMAN	Metabotropic glutamate receptor 1	caudate, cerebellum, cerebral cortex, hippocampus	3ks9AB	GRM1_HUMAN - GRM1_HUMAN	-6.454	-12.236	29	50	58	1.5	0.87	0.386248	0.336036	-2.16877
EBV	GP110_EBV	3fvcA	1ydpP	H2AX_HUMAN	Histone H2AX	No expression data available	1ydpAP	H2AX_HUMAN - HLAG_HUMAN	-6.075	-18.057	55	102	53.9216	2	1.07843	1.88782e-06	2.03589e-06	-1.2368e-05
EBV	GP110_EBV	3fvcA	6biyC	H2B1A_HUMAN	Histone H2B type 1-A	No expression data available	6biyAC	H2B1A_HUMAN - DRA_HUMAN	-6.241	-4.695	44	47	93.617	1	0.93617	0.11	0.102979	-0.64269
EBV	GP110_EBV	3fvcA	6bizC	H2B3B_HUMAN	Histone H2B type 3-B	No expression data available	6bizAC	H2B3B_HUMAN - DRA_HUMAN	-5.738	-7.013	41	42	97.619	1	0.97619	0.13	0.126905	-0.72818
EBV	GP110_EBV	3fvcA	5vgeC	H31_HUMAN	Histone H3.1	No expression data available	5vgeAC	H31_HUMAN - 1C07_HUMAN	-5.141	-14.934	49	93	52.6882	2	1.05376	0.00994255	0.0104771	-0.0538628
EBV	GP110_EBV	3fvcA	3x1tB	H4_HUMAN	Histone H4	No expression data available	3x1tBD	H4_HUMAN - H2B1A_MOUSE	-8.189	-7.67	25	30	83.3333	1	0.833333	0.303283	0.252736	-2.06965
EBV	GP110_EBV	3fvcA	3r8kC	HEBP2_HUMAN	Heme-binding protein 2	adrenal gland, appendix, bone marrow, breast, bronchus, caudate, cerebellum, cerebral cortex, cervix, uterine, colon, duodenum, endometrium 1, endometrium 2, epididymis, esophagus, fallopian tube, gallbladder, heart muscle, hippocampus, kidney, liver, lung, lymph node, nasopharynx, oral mucosa, pancreas, placenta, prostate, rectum, salivary gland, seminal vesicle, skeletal muscle, skin 1, skin 2,…	3r8kBC	HEBP2_HUMAN - HEBP2_HUMAN	-5.861	-13.881	31	47	65.9574	1	0.659574	0.888134	0.58579	-3.43332
EBV	GP110_EBV	3fvcA	1a6aC	HG2A_HUMAN	HLA class II histocompatibility antigen gamma chain	No expression data available	1a6aAC	HG2A_HUMAN - DRA_HUMAN	-8.44	-13.847	45	47	95.7447	1	0.957447	0.239299	0.229116	-1.93374
EBV	GP110_EBV	3fvcA	3pgcC	HG2A_HUMAN	HLA class II histocompatibility antigen gamma chain	No expression data available	3pgcAC	HG2A_HUMAN - DRA_HUMAN	-6.862	-14.557	44	48	91.6667	1	0.916667	0.181631	0.166495	-1.14249
EBV	GP110_EBV	3fvcA	3f1iH	HGS_HUMAN	Hepatocyte growth factor-regulated tyrosine kinase substrate	No expression data available	3f1iHS	HGS_HUMAN - STAM1_HUMAN	-16.282	-41.671	54	77	70.1299	1.5	1.05195	0.987306	1.03859	-16.9104
EBV	GP110_EBV	3fvcA	2qa7A	HIP1_HUMAN	Huntingtin-interacting protein 1	No expression data available	2qa7AB	HIP1_HUMAN - HIP1_HUMAN	-7.231	-34.947	50	70	71.4286	1.5	1.07143	0.765001	0.819644	-5.92684
EBV	GP110_EBV	3fvcA	3r45C	HJURP_HUMAN	Holliday junction recognition protein	No expression data available	3r45BC	HJURP_HUMAN - H4_HUMAN	-13.776	-6.399	15	17	88.2353	0.5	0.441176	0.162465	0.0716758	-0.987405
EBV	GP110_EBV	3fvcA	1txpD	HNRPC_HUMAN	Heterogeneous nuclear ribonucleoproteins C1/C2	No expression data available	1txpAD	HNRPC_HUMAN - HNRPC_HUMAN	-5.896	-12.575	25	25	100	0.5	0.5	0	0	0
EBV	GP110_EBV	3fvcA	3ln4C	HNRPC_HUMAN	Heterogeneous nuclear ribonucleoproteins C1/C2	No expression data available	3ln4AC	HNRPC_HUMAN - 1B41_HUMAN	-6.516	-16.657	50	102	49.0196	2	0.980392	0.0239132	0.0234443	-0.152763
EBV	GP110_EBV	3fvcA	1zziB	HNRPK_HUMAN	Heterogeneous nuclear ribonucleoprotein K	No expression data available	1zziAB	HNRPK_HUMAN - HNRPK_HUMAN	-7.068	-9.442	19	26	73.0769	0.5	0.365385	0.162465	0.0593622	-0.419572
EBV	GP110_EBV	3fvcA	3cvfD	HOME3_HUMAN	Homer protein homolog 3	No expression data available	3cvfAD	HOME3_HUMAN - HOME3_HUMAN	-6.25	-9.216	32	32	100	1	1	0	0	0
EBV	GP110_EBV	3fvcA	5lp8A	HUWE1_HUMAN	E3 ubiquitin-protein ligase HUWE1	adrenal gland, appendix, bone marrow, breast, bronchus, caudate, cerebellum, cerebral cortex, cervix, uterine, colon, duodenum, endometrium 1, endometrium 2, epididymis, esophagus, fallopian tube, gallbladder, heart muscle, hippocampus, kidney, liver, lung, lymph node, nasopharynx, oral mucosa, ovary, pancreas, parathyroid gland, placenta, prostate, rectum, salivary gland, seminal vesicle, skelet…	5lp8AB	HUWE1_HUMAN - HUWE1_HUMAN	-12.954	-20.307	32	60	53.3333	1.5	0.8	0.704517	0.563613	-7.30105
EBV	GP110_EBV	3fvcA	3a2aB	HVCN1_HUMAN	Voltage-gated hydrogen channel 1	No expression data available	3a2aAB	HVCN1_HUMAN - HVCN1_HUMAN	-10.663	-21.108	41	41	100	1	1	0.719952	0.719952	-7.67684
EBV	GP110_EBV	3fvcA	1lj2D	IF4G1_HUMAN	Eukaryotic translation initiation factor 4 gamma 1	adrenal gland, appendix, bone marrow, breast, bronchus, caudate, cerebellum, cerebral cortex, cervix, uterine, colon, duodenum, endometrium 1, endometrium 2, epididymis, esophagus, fallopian tube, gallbladder, heart muscle, hippocampus, kidney, liver, lung, lymph node, nasopharynx, oral mucosa, ovary, pancreas, parathyroid gland, placenta, prostate, rectum, salivary gland, seminal vesicle, skelet…	1lj2AD	IF4G1_HUMAN - NSP3_ROTS1	-7.908	-7.113	24	32	75	1	0.75	0.259625	0.194719	-1.53984
EBV	GP110_EBV	3fvcA	2z3rC	IL15_HUMAN	Interleukin-15	adrenal gland, bone marrow, breast, caudate, cerebral cortex, cervix, uterine, colon, duodenum, epididymis, esophagus, fallopian tube, gallbladder, hippocampus, kidney, liver, lung, lymph node, oral mucosa, pancreas, placenta, prostate, rectum, salivary gland, seminal vesicle, skin 1, skin 2, small intestine, spleen, stomach 1, stomach 2, testis, thyroid gland, tonsil, urinary bladder, vagina	2z3rCO	IL15_HUMAN - IL15_HUMAN	-5.062	-14.229	22	27	81.4815	0.5	0.407407	0.0397519	0.0161952	-0.0819802
EBV	GP110_EBV	3fvcA	5fucC	IL6RA_HUMAN	Interleukin-6 receptor subunit alpha	No expression data available	5fucBC	IL6RA_HUMAN - IL6_HUMAN	-5.722	-8.305	28	52	53.8462	1.5	0.807692	0.672021	0.542786	-3.10582
EBV	GP110_EBV	3fvcA	4af3D	INCE_HUMAN	Inner centromere protein	No expression data available	4af3AD	INCE_HUMAN - AURKB_HUMAN	-8.79	-28.989	54	82	65.8537	2	1.31707	0.903905	1.19051	-10.4646
EBV	GP110_EBV	3fvcA	5iehC	INCE_HUMAN	Inner centromere protein	No expression data available	5iehAC	INCE_HUMAN - 1B40_HUMAN	-5.355	-14.901	54	97	55.6701	2	1.1134	0.000200767	0.000223535	-0.00119703
EBV	GP110_EBV	3fvcA	1a7fA	INS_HUMAN	Insulin	No expression data available	1a7fAB	INS_HUMAN - INS_HUMAN	-5.2	-8.896	19	27	70.3704	0.5	0.351852	0.265027	0.0932504	-0.484902
EBV	GP110_EBV	3fvcA	1hisA	INS_HUMAN	Insulin	No expression data available	1hisAB	INS_HUMAN - INS_HUMAN	-7.779	-5.744	20	25	80	0.5	0.4	0.623361	0.249344	-1.93965
EBV	GP110_EBV	3fvcA	1huiA	INS_HUMAN	Insulin	No expression data available	1huiAB	INS_HUMAN - INS_HUMAN	-7.504	-9.855	22	26	84.6154	0.5	0.423077	0.533912	0.225886	-1.69505
EBV	GP110_EBV	3fvcA	1jk8C	INS_HUMAN	Insulin	No expression data available	1jk8BC	INS_HUMAN - DQB1_HUMAN	-7.552	-11.573	54	64	84.375	1.5	1.26562	0.0076099	0.00963129	-0.0727355
EBV	GP110_EBV	3fvcA	1kmfA	INS_HUMAN	Insulin	No expression data available	1kmfAB	INS_HUMAN - INS_HUMAN	-7.942	-9.418	26	30	86.6667	1	0.866667	0.761109	0.659628	-5.23876
EBV	GP110_EBV	3fvcA	1mhjA	INS_HUMAN	Insulin	No expression data available	1mhjAB	INS_HUMAN - INS_HUMAN	-5.79	-5.061	19	29	65.5172	0.5	0.327586	0.863973	0.283026	-1.63872
EBV	GP110_EBV	3fvcA	2hh4A	INS_HUMAN	Insulin	No expression data available	2hh4AB	INS_HUMAN - INS_HUMAN	-7.945	-9.107	16	28	57.1429	0.5	0.285714	0.859373	0.245535	-1.95078
EBV	GP110_EBV	3fvcA	2k91A	INS_HUMAN	Insulin	No expression data available	2k91AB	INS_HUMAN - INS_HUMAN	-6.177	-7.955	21	24	87.5	0.5	0.4375	0.706049	0.308896	-1.90805
EBV	GP110_EBV	3fvcA	2kjuA	INS_HUMAN	Insulin	No expression data available	2kjuAB	INS_HUMAN - INS_HUMAN	-6.917	-9.988	20	26	76.9231	0.5	0.384615	0.802056	0.308483	-2.13378
EBV	GP110_EBV	3fvcA	2kqqA	INS_HUMAN	Insulin	No expression data available	2kqqAB	INS_HUMAN - INS_HUMAN	-8.916	-10.478	21	27	77.7778	0.5	0.388889	0.819919	0.318857	-2.84293
EBV	GP110_EBV	3fvcA	2vk0A	INS_HUMAN	Insulin	No expression data available	2vk0AB	INS_HUMAN - INS_HUMAN	-5.323	-10.672	17	28	60.7143	0.5	0.303571	0.840382	0.255116	-1.35798
EBV	GP110_EBV	3fvcA	3utqC	INS_HUMAN	Insulin	No expression data available	3utqAC	INS_HUMAN - 1A02_HUMAN	-5.47	-16.819	46	94	48.9362	2	0.978723	4.47879e-05	4.38349e-05	-0.000239777
EBV	GP110_EBV	3fvcA	3zs2K	INS_HUMAN	Insulin	No expression data available	3zs2KL	INS_HUMAN - INS_HUMAN	-13.255	-8.923	21	25	84	0.5	0.42	0.512198	0.215123	-2.85146
EBV	GP110_EBV	3fvcA	4efxC	INS_HUMAN	Insulin	No expression data available	4efxCD	INS_HUMAN - INS_HUMAN	-10.465	-11.105	22	26	84.6154	0.5	0.423077	0.853333	0.361026	-3.77813
EBV	GP110_EBV	3fvcA	4iuzA	INS_HUMAN	Insulin	No expression data available	4iuzAB	INS_HUMAN - INS_HUMAN	-10.21	-15.573	16	30	53.3333	1	0.533333	0.766418	0.408756	-4.1734
EBV	GP110_EBV	3fvcA	5e7wA	INS_HUMAN	Insulin	No expression data available	5e7wAB	INS_HUMAN - INS_HUMAN	-7.426	-15.156	17	30	56.6667	1	0.566667	0.855738	0.484918	-3.601
EBV	GP110_EBV	3fvcA	2k1vA	INSL5_HUMAN	Insulin-like peptide INSL5	No expression data available	2k1vAB	INSL5_HUMAN - REL3_HUMAN	-6.417	-9.947	20	26	76.9231	0.5	0.384615	0.625003	0.240386	-1.54255
EBV	GP110_EBV	3fvcA	5cjpF	IQGA2_HUMAN	Ras GTPase-activating-like protein IQGAP2	No expression data available	5cjpEF	IQGA2_HUMAN - IQGA2_HUMAN	-9.1	-27.684	34	69	49.2754	1.5	0.73913	0.0811468	0.0599781	-0.545801
EBV	GP110_EBV	3fvcA	3fqwC	IRS2_HUMAN	Insulin receptor substrate 2	adrenal gland, appendix, breast, bronchus, caudate, cerebral cortex, cervix, uterine, colon, duodenum, endometrium 1, epididymis, fallopian tube, gallbladder, heart muscle, kidney, liver, nasopharynx, pancreas, placenta, prostate, rectum, salivary gland, seminal vesicle, skeletal muscle, skin 2, small intestine, smooth muscle, stomach 1, stomach 2, testis, thyroid gland, tonsil	3fqwAC	IRS2_HUMAN - 1A02_HUMAN	-5.783	-14.964	51	98	52.0408	2	1.04082	6.22399e-05	6.47803e-05	-0.000374625
EBV	GP110_EBV	3fvcA	3zc6A	JAK3_HUMAN	Tyrosine-protein kinase JAK3	No expression data available	3zc6AB	JAK3_HUMAN - JAK3_HUMAN	-6.692	-9.236	21	30	70	1	0.7	0.0654822	0.0458375	-0.306745
EBV	GP110_EBV	3fvcA	4pxjB	JIP3_HUMAN	C-Jun-amino-terminal kinase-interacting protein 3	adrenal gland, appendix, bone marrow, breast, bronchus, caudate, cerebellum, cerebral cortex, cervix, uterine, colon, duodenum, endometrium 1, endometrium 2, epididymis, esophagus, fallopian tube, gallbladder, heart muscle, hippocampus, kidney, liver, lung, lymph node, nasopharynx, oral mucosa, ovary, pancreas, parathyroid gland, placenta, prostate, rectum, salivary gland, seminal vesicle, skelet…	4pxjAB	JIP3_HUMAN - JIP3_HUMAN	-13.748	-32.713	48	55	87.2727	1.5	1.30909	0.0164117	0.0214844	-0.295368
EBV	GP110_EBV	3fvcA	1junB	JUN_HUMAN	Transcription factor AP-1	No expression data available	1junAB	JUN_HUMAN - JUN_HUMAN	-11.367	-16.578	37	37	100	1	1	0.329599	0.329599	-3.74655
EBV	GP110_EBV	3fvcA	4zp3B	KAP2_HUMAN	cAMP-dependent protein kinase type II-alpha regulatory subunit	No expression data available	4zp3BM	KAP2_HUMAN - AKA7G_HUMAN	-5.213	-11.145	25	25	100	0.5	0.5	0.265027	0.132514	-0.690794
EBV	GP110_EBV	3fvcA	3hfeC	KCNQ1_HUMAN	Potassium voltage-gated channel subfamily KQT member 1	No expression data available	3hfeBC	KCNQ1_HUMAN - KCNQ1_HUMAN	-9.147	-6.117	24	24	100	0.5	0.5	0.412542	0.206271	-1.88676
EBV	GP110_EBV	3fvcA	3nmdB	KGP1_HUMAN	cGMP-dependent protein kinase 1	No expression data available	3nmdAB	KGP1_HUMAN - KGP1_HUMAN	-14.5	-26.174	50	52	96.1538	1.5	1.44231	0.0671675	0.0968762	-1.40471
EBV	GP110_EBV	3fvcA	4r4lC	KGP1_HUMAN	cGMP-dependent protein kinase 1	No expression data available	4r4lBC	KGP1_HUMAN - KGP1_HUMAN	-5.798	-9.844	27	30	90	1	0.9	0.207449	0.186704	-1.08251
EBV	GP110_EBV	3fvcA	5xauB	LAMB1_HUMAN	Laminin subunit beta-1	No expression data available	5xauAB	LAMB1_HUMAN - LAMA5_HUMAN	-12.66	-33.937	48	63	76.1905	1.5	1.14286	0.186359	0.212982	-2.69635
EBV	GP110_EBV	3fvcA	2id5B	LIGO1_HUMAN	Leucine-rich repeat and immunoglobulin-like domain-containing nogo receptor-interacting protein 1	No expression data available	2id5BC	LIGO1_HUMAN - LIGO1_HUMAN	-6.802	-9.842	41	72	56.9444	1.5	0.854167	0.633767	0.541343	-3.68221
EBV	GP110_EBV	3fvcA	3tyyB	LMNB1_HUMAN	Lamin-B1	No expression data available	3tyyAB	LMNB1_HUMAN - LMNB1_HUMAN	-12.856	-40.454	56	71	78.8732	1.5	1.1831	0.460748	0.54511	-7.00793
EBV	GP110_EBV	3fvcA	2ykoB	LORF1_HUMAN	LINE-1 retrotransposable element ORF1 protein	No expression data available	2ykoAB	LORF1_HUMAN - LORF1_HUMAN	-10.343	-15.213	49	57	85.9649	1.5	1.28947	0.209159	0.269705	-2.78956
EBV	GP110_EBV	3fvcA	2ykoA	LORF1_HUMAN	LINE-1 retrotransposable element ORF1 protein	No expression data available	2ykoAC	LORF1_HUMAN - LORF1_HUMAN	-9.64	-18.18	47	58	81.0345	1.5	1.21552	0.265027	0.322145	-3.10548
EBV	GP110_EBV	3fvcA	5x6vE	LTOR1_HUMAN	Ragulator complex protein LAMTOR1	adrenal gland, appendix, bone marrow, breast, bronchus, caudate, cerebellum, cerebral cortex, cervix, uterine, colon, duodenum, endometrium 1, endometrium 2, epididymis, esophagus, fallopian tube, gallbladder, heart muscle, hippocampus, kidney, liver, lung, lymph node, nasopharynx, oral mucosa, ovary, pancreas, parathyroid gland, placenta, prostate, rectum, salivary gland, seminal vesicle, skelet…	5x6vEF	LTOR1_HUMAN - RRAGA_HUMAN	-5.978	-8.667	20	25	80	0.5	0.4	0	0	0
EBV	GP110_EBV	3fvcA	4eotA	MAFA_HUMAN	Transcription factor MafA	No expression data available	4eotAB	MAFA_HUMAN - MAFA_HUMAN	-15.152	-17.333	46	46	100	1	1	0.170991	0.170991	-2.59085
EBV	GP110_EBV	3fvcA	1w72C	MAGA1_HUMAN	Melanoma-associated antigen 1	No expression data available	1w72AC	MAGA1_HUMAN - 1A01_HUMAN	-5.873	-14.187	48	98	48.9796	2	0.979592	0.00211341	0.00207028	-0.0121587
EBV	GP110_EBV	3fvcA	1qewC	MAGA3_HUMAN	Melanoma-associated antigen 3	No expression data available	1qewAC	MAGA3_HUMAN - 1A02_HUMAN	-7.95	-17.449	56	99	56.5657	2	1.13131	0.00564536	0.00638667	-0.050774
EBV	GP110_EBV	3fvcA	2gt9F	MAR1_HUMAN	Melanoma antigen recognized by T-cells 1	No expression data available	2gt9DF	MAR1_HUMAN - 1A02_HUMAN	-5.663	-13.25	46	87	52.8736	2	1.05747	0.000126122	0.00013337	-0.000755277
EBV	GP110_EBV	3fvcA	3tq7A	MARE1_HUMAN	Microtubule-associated protein RP/EB family member 1	No expression data available	3tq7AB	MARE1_HUMAN - MARE3_HUMAN	-16.842	-29.74	40	49	81.6327	1	0.816327	0.754981	0.616311	-10.3799
EBV	GP110_EBV	3fvcA	3tq7B	MARE3_HUMAN	Microtubule-associated protein RP/EB family member 3	No expression data available	3tq7AB	MARE3_HUMAN - MARE1_HUMAN	-16.475	-29.74	37	47	78.7234	1	0.787234	0.754981	0.594347	-9.79187
EBV	GP110_EBV	3fvcA	2l2lB	MBD2_HUMAN	Methyl-CpG-binding domain protein 2	adrenal gland, appendix, bone marrow, breast, bronchus, caudate, cerebellum, cerebral cortex, cervix, uterine, colon, duodenum, endometrium 1, endometrium 2, epididymis, esophagus, fallopian tube, gallbladder, heart muscle, kidney, liver, lung, lymph node, nasopharynx, oral mucosa, pancreas, parathyroid gland, placenta, prostate, rectum, salivary gland, seminal vesicle, skeletal muscle, skin 1, s…	2l2lAB	MBD2_HUMAN - P66A_HUMAN	-10.637	-10.563	32	32	100	1	1	0.124358	0.124358	-1.3228
EBV	GP110_EBV	3fvcA	2oaxE	MCR_HUMAN	Mineralocorticoid receptor	No expression data available	2oaxEF	MCR_HUMAN - MCR_HUMAN	-5.658	-3.499	22	23	95.6522	0.5	0.478261	0	0	0
EBV	GP110_EBV	3fvcA	1go4F	MD1L1_HUMAN	Mitotic spindle assembly checkpoint protein MAD1	No expression data available	1go4EF	MD1L1_HUMAN - MD1L1_HUMAN	-6.933	-21.955	44	58	75.8621	1.5	1.13793	0.621782	0.707545	-4.90541
EBV	GP110_EBV	3fvcA	1go4E	MD1L1_HUMAN	Mitotic spindle assembly checkpoint protein MAD1	No expression data available	1go4EF	MD1L1_HUMAN - MD1L1_HUMAN	-13.356	-21.955	45	62	72.5806	1.5	1.08871	0.621782	0.67694	-9.04121
EBV	GP110_EBV	3fvcA	2qyfB	MD2BP_HUMAN	MAD2L1-binding protein	No expression data available	2qyfAB	MD2BP_HUMAN - MD2L1_HUMAN	-8.055	-11.375	38	54	70.3704	1.5	1.05556	0.39392	0.415805	-3.34931
EBV	GP110_EBV	3fvcA	2v64E	MD2L1_HUMAN	Mitotic spindle assembly checkpoint protein MAD2A	No expression data available	2v64AE	MD2L1_HUMAN - MD2L1_HUMAN	-10.292	-12.411	23	53	43.3962	1.5	0.650943	0.981023	0.63859	-6.57237
EBV	GP110_EBV	3fvcA	3abdA	MD2L2_HUMAN	Mitotic spindle assembly checkpoint protein MAD2B	adrenal gland, appendix, bone marrow, bronchus, caudate, cerebellum, cerebral cortex, cervix, uterine, colon, duodenum, endometrium 1, endometrium 2, epididymis, esophagus, fallopian tube, gallbladder, heart muscle, kidney, liver, lung, lymph node, nasopharynx, oral mucosa, ovary, pancreas, parathyroid gland, placenta, prostate, rectum, salivary gland, seminal vesicle, skin 1, small intestine, sm…	3abdAB	MD2L2_HUMAN - MD2L2_HUMAN	-5.287	-9.039	17	31	54.8387	1	0.548387	0.162465	0.0890937	-0.471039
EBV	GP110_EBV	3fvcA	4b7yB	MSL1_HUMAN	Male-specific lethal 1 homolog	No expression data available	4b7yBD	MSL1_HUMAN - MSL2_HUMAN	-11.596	-12.037	22	31	70.9677	1	0.709677	0.696818	0.494516	-5.73441
EBV	GP110_EBV	3fvcA	3ln5C	MTAP_HUMAN	S-methyl-5'-thioadenosine phosphorylase	No expression data available	3ln5AC	MTAP_HUMAN - 1B41_HUMAN	-6.15	-15.63	49	104	47.1154	2	0.942308	0.0164966	0.0155449	-0.0956012
EBV	GP110_EBV	3fvcA	4drhE	MTOR_HUMAN	Serine/threonine-protein kinase mTOR	adrenal gland, appendix, bone marrow, breast, bronchus, caudate, cerebellum, cerebral cortex, cervix, uterine, colon, duodenum, endometrium 1, endometrium 2, epididymis, esophagus, fallopian tube, gallbladder, heart muscle, hippocampus, kidney, liver, lung, nasopharynx, oral mucosa, ovary, pancreas, parathyroid gland, placenta, prostate, rectum, salivary gland, seminal vesicle, skeletal muscle, s…	4drhBE	MTOR_HUMAN - MTOR_HUMAN	-7.137	-10.756	26	38	68.4211	1	0.684211	0.837381	0.572945	-4.08911
EBV	GP110_EBV	3fvcA	1a93A	MYC_HUMAN	Myc proto-oncogene protein	No expression data available	1a93AB	MYC_HUMAN - MAX_MOUSE	-9.017	-12.155	32	32	100	1	1	0.223675	0.223675	-2.01688
EBV	GP110_EBV	3fvcA	2yy0C	MYCBP_HUMAN	c-Myc-binding protein	No expression data available	2yy0AC	MYCBP_HUMAN - MYCBP_HUMAN	-10.351	-8.917	17	18	94.4444	0.5	0.472222	0.0156984	0.00741312	-0.0767332
EBV	GP110_EBV	3fvcA	5tbyA	MYH7_HUMAN	Myosin-7	No expression data available	5tbyAB	MYH7_HUMAN - MYH7_HUMAN	-6.456	-44.184	101	225	44.8889	2	0.897778	0.644476	0.578597	-3.73542
EBV	GP110_EBV	3fvcA	2lw9A	MYO10_HUMAN	Unconventional myosin-X	No expression data available	2lw9AB	MYO10_HUMAN - MYO10_HUMAN	-8.722	-16.209	40	44	90.9091	1	0.909091	0.815389	0.741263	-6.4653
EBV	GP110_EBV	3fvcA	2xpgC	MYPR_HUMAN	Myelin proteolipid protein	No expression data available	2xpgAC	MYPR_HUMAN - 1A03_HUMAN	-6.022	-13.297	54	100	54	2	1.08	0.00183151	0.00197803	-0.0119117
EBV	GP110_EBV	3fvcA	5huzB	MYPT1_HUMAN	Protein phosphatase 1 regulatory subunit 12A	adrenal gland, appendix, bone marrow, breast, bronchus, caudate, cerebellum, cerebral cortex, cervix, uterine, colon, duodenum, endometrium 1, endometrium 2, epididymis, esophagus, fallopian tube, gallbladder, heart muscle, hippocampus, kidney, liver, lung, lymph node, nasopharynx, oral mucosa, ovary, pancreas, parathyroid gland, placenta, prostate, rectum, salivary gland, seminal vesicle, skelet…	5huzAB	MYPT1_HUMAN - MYPT1_HUMAN	-16.767	-12.668	37	44	84.0909	1	0.840909	0.265027	0.222864	-3.73676
EBV	GP110_EBV	3fvcA	5huzA	MYPT1_HUMAN	Protein phosphatase 1 regulatory subunit 12A	adrenal gland, appendix, bone marrow, breast, bronchus, caudate, cerebellum, cerebral cortex, cervix, uterine, colon, duodenum, endometrium 1, endometrium 2, epididymis, esophagus, fallopian tube, gallbladder, heart muscle, hippocampus, kidney, liver, lung, lymph node, nasopharynx, oral mucosa, ovary, pancreas, parathyroid gland, placenta, prostate, rectum, salivary gland, seminal vesicle, skelet…	5huzAB	MYPT1_HUMAN - MYPT1_HUMAN	-7.093	-12.668	43	44	97.7273	1	0.977273	0.265027	0.259004	-1.83712
EBV	GP110_EBV	3fvcA	3bhbC	N4BP2_HUMAN	NEDD4-binding protein 2	adrenal gland, appendix, bone marrow, breast, bronchus, caudate, cerebellum, cerebral cortex, cervix, uterine, colon, duodenum, endometrium 1, endometrium 2, epididymis, esophagus, gallbladder, heart muscle, kidney, liver, lung, lymph node, nasopharynx, oral mucosa, pancreas, parathyroid gland, placenta, prostate, rectum, salivary gland, seminal vesicle, skeletal muscle, skin 1, skin 2, small int…	3bhbAC	N4BP2_HUMAN - 1A02_HUMAN	-5.086	-16.806	55	98	56.1224	2	1.12245	0.00766032	0.00859832	-0.043731
EBV	GP110_EBV	3fvcA	5wqdH	NBN_HUMAN	Nibrin	No expression data available	5wqdAH	NBN_HUMAN - TERF2_HUMAN	-5.445	-15.737	35	54	64.8148	1.5	0.972222	0.987574	0.960141	-5.22797
EBV	GP110_EBV	3fvcA	1w70A	NCF4_HUMAN	Neutrophil cytosol factor 4	No expression data available	1w70AB	NCF4_HUMAN - NCF4_HUMAN	-6.749	-4.554	16	19	84.2105	0.5	0.421053	0.329599	0.138778	-0.936616
EBV	GP110_EBV	3fvcA	1k7lB	NCOA1_HUMAN	Nuclear receptor coactivator 1	No expression data available	1k7lAB	NCOA1_HUMAN - PPARA_HUMAN	-5.454	-8.855	19	36	52.7778	1	0.527778	0.808428	0.42667	-2.32706
EBV	GP110_EBV	3fvcA	5q0tB	NCOA1_HUMAN	Nuclear receptor coactivator 1	No expression data available	5q0tAB	NCOA1_HUMAN - NR1H4_HUMAN	-5.639	-9.766	29	41	70.7317	1	0.707317	0.646053	0.456965	-2.57682
EBV	GP110_EBV	3fvcA	4p6xD	NCOA2_HUMAN	Nuclear receptor coactivator 2	No expression data available	4p6xDI	NCOA2_HUMAN - GCR_HUMAN	-8	-4.417	15	24	62.5	0.5	0.3125	0.162465	0.0507703	-0.406163
EBV	GP110_EBV	3fvcA	2v66C	NDEL1_HUMAN	Nuclear distribution protein nudE-like 1	appendix, breast, bronchus, caudate, cerebellum, cerebral cortex, cervix, uterine, colon, duodenum, endometrium 2, epididymis, esophagus, gallbladder, heart muscle, hippocampus, kidney, nasopharynx, oral mucosa, placenta, rectum, salivary gland, skeletal muscle, skin 1, skin 2, small intestine, smooth muscle, soft tissue 1, soft tissue 2, stomach 1, stomach 2, testis, thyroid gland, tonsil, urina…	2v66BC	NDEL1_HUMAN - NDEL1_HUMAN	-11.713	-22.967	50	79	63.2911	1.5	0.949367	0.134941	0.128108	-1.50053
EBV	GP110_EBV	3fvcA	2v66D	NDEL1_HUMAN	Nuclear distribution protein nudE-like 1	appendix, breast, bronchus, caudate, cerebellum, cerebral cortex, cervix, uterine, colon, duodenum, endometrium 2, epididymis, esophagus, gallbladder, heart muscle, hippocampus, kidney, nasopharynx, oral mucosa, placenta, rectum, salivary gland, skeletal muscle, skin 1, skin 2, small intestine, smooth muscle, soft tissue 1, soft tissue 2, stomach 1, stomach 2, testis, thyroid gland, tonsil, urina…	2v66CD	NDEL1_HUMAN - NDEL1_HUMAN	-7.835	-21.422	45	75	60	1.5	0.9	0.103921	0.0935287	-0.732797
EBV	GP110_EBV	3fvcA	2v66C	NDEL1_HUMAN	Nuclear distribution protein nudE-like 1	appendix, breast, bronchus, caudate, cerebellum, cerebral cortex, cervix, uterine, colon, duodenum, endometrium 2, epididymis, esophagus, gallbladder, heart muscle, hippocampus, kidney, nasopharynx, oral mucosa, placenta, rectum, salivary gland, skeletal muscle, skin 1, skin 2, small intestine, smooth muscle, soft tissue 1, soft tissue 2, stomach 1, stomach 2, testis, thyroid gland, tonsil, urina…	2v66CD	NDEL1_HUMAN - NDEL1_HUMAN	-19.174	-21.422	46	74	62.1622	1.5	0.932432	0.103921	0.0968991	-1.85794
EBV	GP110_EBV	3fvcA	5xtcc	NDUB8_HUMAN	NADH dehydrogenase [ubiquinone] 1 beta subcomplex subunit 8, mitochondrial	No expression data available	5xtccl	NDUB8_HUMAN - NU5M_HUMAN	-9.863	-24.637	47	74	63.5135	1.5	0.952703	0.818534	0.779819	-7.69136
EBV	GP110_EBV	3fvcA	5xtbK	NDUV3_HUMAN	NADH dehydrogenase [ubiquinone] flavoprotein 3, mitochondrial	No expression data available	5xtbAK	NDUV3_HUMAN - NDUV1_HUMAN	-6.973	-9.863	43	60	71.6667	1.5	1.075	0.181318	0.194917	-1.35916
EBV	GP110_EBV	3fvcA	3brvD	NEMO_HUMAN	NF-kappa-B essential modulator	No expression data available	3brvAD	NEMO_HUMAN - IKKB_HUMAN	-12.677	-18.088	36	39	92.3077	1	0.923077	0.153539	0.141728	-1.79668
EBV	GP110_EBV	3fvcA	3brvB	NEMO_HUMAN	NF-kappa-B essential modulator	No expression data available	3brvBC	NEMO_HUMAN - IKKB_HUMAN	-10.484	-15.228	39	42	92.8571	1	0.928571	0.328675	0.305198	-3.19969
EBV	GP110_EBV	3fvcA	3cl3E	NEMO_HUMAN	NF-kappa-B essential modulator	No expression data available	3cl3DE	NEMO_HUMAN - NEMO_HUMAN	-8.814	-20.38	45	49	91.8367	1	0.918367	0.140645	0.129164	-1.13845
EBV	GP110_EBV	3fvcA	5y3sC	NLRP1_HUMAN	NACHT, LRR and PYD domains-containing protein 1	No expression data available	5y3sCD	NLRP1_HUMAN - NLRP1_HUMAN	-6.473	-12.297	18	24	75	0.5	0.375	0.807151	0.302682	-1.95926
EBV	GP110_EBV	3fvcA	6arhB	NPL_HUMAN	N-acetylneuraminate lyase	No expression data available	6arhAB	NPL_HUMAN - NPL_HUMAN	-6.001	-29.223	44	63	69.8413	1.5	1.04762	0.996331	1.04378	-6.2637
EBV	GP110_EBV	3fvcA	4nqaI	NR1H2_HUMAN	Oxysterols receptor LXR-beta	No expression data available	4nqaHI	NR1H2_HUMAN - RXRA_HUMAN	-5.19	-16.288	50	93	53.7634	2	1.07527	0.656849	0.706289	-3.66564
EBV	GP110_EBV	3fvcA	3ipsB	NR1H3_HUMAN	Oxysterols receptor LXR-alpha	adrenal gland, appendix, bone marrow, breast, bronchus, caudate, cerebellum, cerebral cortex, cervix, uterine, colon, duodenum, endometrium 1, endometrium 2, epididymis, esophagus, fallopian tube, gallbladder, heart muscle, hippocampus, kidney, liver, lung, lymph node, nasopharynx, oral mucosa, ovary, pancreas, parathyroid gland, placenta, prostate, rectum, salivary gland, seminal vesicle, skelet…	3ipsAB	NR1H3_HUMAN - NR1H3_HUMAN	-5.674	-14.47	40	56	71.4286	1.5	1.07143	0.921654	0.987486	-5.603
EBV	GP110_EBV	3fvcA	3bukB	NTF3_HUMAN	Neurotrophin-3	adrenal gland, appendix, breast, bronchus, caudate, cerebral cortex, colon, duodenum, endometrium 1, endometrium 2, epididymis, esophagus, fallopian tube, gallbladder, hippocampus, kidney, lung, nasopharynx, oral mucosa, placenta, rectum, salivary gland, seminal vesicle, skin 1, small intestine, soft tissue 2, testis, tonsil, urinary bladder	3bukAB	NTF3_HUMAN - NTF3_HUMAN	-7.569	-18.309	47	74	63.5135	1.5	0.952703	0.773622	0.737032	-5.57859
EBV	GP110_EBV	3fvcA	4jnuD	NUP54_HUMAN	Nucleoporin p54	adrenal gland, bone marrow, bronchus, caudate, cerebellum, cerebral cortex, colon, endometrium 2, epididymis, esophagus, fallopian tube, hippocampus, kidney, nasopharynx, ovary, pancreas, parathyroid gland, placenta, rectum, skin 2, spleen, stomach 1, stomach 2, testis, tonsil, urinary bladder, vagina	4jnuAD	NUP54_HUMAN - NUP54_HUMAN	-12.675	-17.834	36	36	100	1	1	0.175932	0.175932	-2.22994
EBV	GP110_EBV	3fvcA	4jnuA	NUP54_HUMAN	Nucleoporin p54	adrenal gland, bone marrow, bronchus, caudate, cerebellum, cerebral cortex, colon, endometrium 2, epididymis, esophagus, fallopian tube, hippocampus, kidney, nasopharynx, ovary, pancreas, parathyroid gland, placenta, rectum, skin 2, spleen, stomach 1, stomach 2, testis, tonsil, urinary bladder, vagina	4jnuAD	NUP54_HUMAN - NUP54_HUMAN	-14.116	-17.834	38	40	95	1	0.95	0.175932	0.167136	-2.35929
EBV	GP110_EBV	3fvcA	4jnuB	NUP54_HUMAN	Nucleoporin p54	adrenal gland, bone marrow, bronchus, caudate, cerebellum, cerebral cortex, colon, endometrium 2, epididymis, esophagus, fallopian tube, hippocampus, kidney, nasopharynx, ovary, pancreas, parathyroid gland, placenta, rectum, skin 2, spleen, stomach 1, stomach 2, testis, tonsil, urinary bladder, vagina	4jnuBD	NUP54_HUMAN - NUP54_HUMAN	-7.282	-10.261	38	39	97.4359	1	0.974359	0.162465	0.158299	-1.15274
EBV	GP110_EBV	3fvcA	4jnvD	NUP54_HUMAN	Nucleoporin p54	adrenal gland, bone marrow, bronchus, caudate, cerebellum, cerebral cortex, colon, endometrium 2, epididymis, esophagus, fallopian tube, hippocampus, kidney, nasopharynx, ovary, pancreas, parathyroid gland, placenta, rectum, skin 2, spleen, stomach 1, stomach 2, testis, tonsil, urinary bladder, vagina	4jnvAD	NUP54_HUMAN - NUP54_HUMAN	-6.222	-11.962	28	29	96.5517	0.5	0.482759	0.164597	0.0794607	-0.494405
EBV	GP110_EBV	3fvcA	4jnvA	NUP54_HUMAN	Nucleoporin p54	adrenal gland, bone marrow, bronchus, caudate, cerebellum, cerebral cortex, colon, endometrium 2, epididymis, esophagus, fallopian tube, hippocampus, kidney, nasopharynx, ovary, pancreas, parathyroid gland, placenta, rectum, skin 2, spleen, stomach 1, stomach 2, testis, tonsil, urinary bladder, vagina	4jnvAD	NUP54_HUMAN - NUP54_HUMAN	-9.156	-11.962	26	27	96.2963	0.5	0.481481	0.164597	0.0792505	-0.725618
EBV	GP110_EBV	3fvcA	4jnvC	NUP54_HUMAN	Nucleoporin p54	adrenal gland, bone marrow, bronchus, caudate, cerebellum, cerebral cortex, colon, endometrium 2, epididymis, esophagus, fallopian tube, hippocampus, kidney, nasopharynx, ovary, pancreas, parathyroid gland, placenta, rectum, skin 2, spleen, stomach 1, stomach 2, testis, tonsil, urinary bladder, vagina	4jnvBC	NUP54_HUMAN - NUP54_HUMAN	-10.319	-13.013	30	30	100	1	1	0.162465	0.162465	-1.67648
EBV	GP110_EBV	3fvcA	4jo7A	NUP58_HUMAN	Nucleoporin p58/p45	appendix, breast, caudate, cerebellum, cerebral cortex, cervix, uterine, colon, duodenum, endometrium 1, endometrium 2, epididymis, esophagus, fallopian tube, gallbladder, heart muscle, hippocampus, kidney, liver, lung, lymph node, nasopharynx, oral mucosa, pancreas, parathyroid gland, placenta, rectum, salivary gland, seminal vesicle, skin 1, skin 2, small intestine, smooth muscle, soft tissue 1…	4jo7AB	NUP58_HUMAN - NUP54_HUMAN	-5.92	-16.496	36	39	92.3077	1	0.923077	0.375491	0.346607	-2.05191
EBV	GP110_EBV	3fvcA	4z7uB	O19707_HUMAN	O19707_HUMAN	No expression data available	4z7uBJ	O19707_HUMAN - GDA9_WHEAT	-5.697	-13.621	15	15	100	0.5	0.5	6.99449e-05	3.49724e-05	-0.000199238
EBV	GP110_EBV	3fvcA	3eryP	ODO1_HUMAN	2-oxoglutarate dehydrogenase, mitochondrial	No expression data available	3eryAP	ODO1_HUMAN - HA1L_MOUSE	-6.958	-11.206	53	97	54.6392	2	1.09278	0.00337725	0.00369061	-0.0256792
EBV	GP110_EBV	3fvcA	3eryQ	ODO1_HUMAN	2-oxoglutarate dehydrogenase, mitochondrial	No expression data available	3eryBQ	ODO1_HUMAN - HA1L_MOUSE	-6.756	-14.262	37	75	49.3333	1.5	0.74	0.0080062	0.00592459	-0.0400265
EBV	GP110_EBV	3fvcA	5uhkD	OGA_HUMAN	Protein O-GlcNAcase	adrenal gland, appendix, breast, bronchus, caudate, cerebellum, cerebral cortex, colon, duodenum, endometrium 1, endometrium 2, esophagus, fallopian tube, gallbladder, hippocampus, kidney, lymph node, nasopharynx, oral mucosa, ovary, pancreas, parathyroid gland, prostate, rectum, seminal vesicle, skeletal muscle, skin 1, small intestine, soft tissue 1, soft tissue 2, spleen, stomach 2, testis, th…	5uhkBD	OGA_HUMAN - OGA_HUMAN	-5.583	-24.675	30	58	51.7241	1.5	0.775862	0.902515	0.700227	-3.90937
EBV	GP110_EBV	3fvcA	3zy0C	P63_HUMAN	Tumor protein 63	No expression data available	3zy0AC	P63_HUMAN - P63_HUMAN	-11.313	-23.767	19	27	70.3704	0.5	0.351852	0.136349	0.0479747	-0.542737
EBV	GP110_EBV	3fvcA	4a9zC	P63_HUMAN	Tumor protein 63	No expression data available	4a9zAC	P63_HUMAN - P63_HUMAN	-9.445	-13.046	35	43	81.3953	1	0.813953	0.401312	0.32665	-3.08521
EBV	GP110_EBV	3fvcA	2wqjZ	P73_HUMAN	Tumor protein p73	No expression data available	2wqj2Z	P73_HUMAN - P73_HUMAN	-5.841	-4.434	16	16	100	0.5	0.5	0.162465	0.0812325	-0.474479
EBV	GP110_EBV	3fvcA	3u8dB	PA2GA_HUMAN	Phospholipase A2, membrane associated	No expression data available	3u8dAB	PA2GA_HUMAN - PA2GA_HUMAN	-6.128	-12.774	21	36	58.3333	1	0.583333	0	0	0
EBV	GP110_EBV	3fvcA	4edmB	PARVB_HUMAN	Beta-parvin	No expression data available	4edmAB	PARVB_HUMAN - PARVB_HUMAN	-9.281	-18.359	25	48	52.0833	1	0.520833	0.342643	0.17846	-1.65628
EBV	GP110_EBV	3fvcA	3c3qA	PDC6I_HUMAN	Programmed cell death 6-interacting protein	adrenal gland, appendix, breast, bronchus, caudate, cerebellum, cerebral cortex, colon, duodenum, endometrium 1, endometrium 2, epididymis, fallopian tube, gallbladder, heart muscle, hippocampus, kidney, liver, lung, nasopharynx, pancreas, parathyroid gland, placenta, prostate, rectum, salivary gland, seminal vesicle, skeletal muscle, skin 1, small intestine, smooth muscle, stomach 1, stomach 2, …	3c3qAB	PDC6I_HUMAN - CHM4B_HUMAN	-9.352	-13.537	18	18	100	0.5	0.5	0.51452	0.25726	-2.40589
EBV	GP110_EBV	3fvcA	5gqqC	PDCD6_HUMAN	Programmed cell death protein 6	No expression data available	5gqqAC	PDCD6_HUMAN - HEBP2_HUMAN	-6.17	-13.98	35	52	67.3077	1.5	1.00962	0.902214	0.910889	-5.62019
EBV	GP110_EBV	3fvcA	4md4C	PGCA_HUMAN	Aggrecan core protein	No expression data available	4md4AC	PGCA_HUMAN - DRA_HUMAN	-5.113	-8.686	49	51	96.0784	1.5	1.44118	0.209159	0.301436	-1.54124
EBV	GP110_EBV	3fvcA	6bjnB	PICK1_HUMAN	PRKCA-binding protein	adrenal gland, appendix, bone marrow, breast, bronchus, caudate, cerebellum, cerebral cortex, cervix, uterine, colon, duodenum, endometrium 1, endometrium 2, epididymis, esophagus, fallopian tube, gallbladder, heart muscle, hippocampus, kidney, liver, lung, lymph node, nasopharynx, oral mucosa, ovary, pancreas, parathyroid gland, placenta, prostate, rectum, salivary gland, seminal vesicle, skelet…	6bjnAB	PICK1_HUMAN - PICK1_HUMAN	-5.676	-17.239	33	54	61.1111	1.5	0.916667	0.997509	0.914383	-5.19004
EBV	GP110_EBV	3fvcA	3te3C	PK2L1_HUMAN	Polycystic kidney disease 2-like 1 protein	No expression data available	3te3AC	PK2L1_HUMAN - PK2L1_HUMAN	-5.424	-11.674	33	33	100	1	1	0.372491	0.372491	-2.02039
EBV	GP110_EBV	3fvcA	3te3A	PK2L1_HUMAN	Polycystic kidney disease 2-like 1 protein	No expression data available	3te3AC	PK2L1_HUMAN - PK2L1_HUMAN	-7.2	-11.674	33	33	100	1	1	0.372491	0.372491	-2.68193
EBV	GP110_EBV	3fvcA	4gdoE	PLEC_HUMAN	Plectin	No expression data available	4gdoEF	PLEC_HUMAN - PLEC_HUMAN	-9.057	-9.829	22	22	100	0.5	0.5	0	0	0
EBV	GP110_EBV	3fvcA	1tvbC	PMEL_HUMAN	Melanocyte protein PMEL	No expression data available	1tvbAC	PMEL_HUMAN - 1A02_HUMAN	-5.5	-14.342	53	97	54.6392	2	1.09278	0.00116528	0.00127339	-0.00700367
EBV	GP110_EBV	3fvcA	4is6C	PMEL_HUMAN	Melanocyte protein PMEL	No expression data available	4is6AC	PMEL_HUMAN - DRA_HUMAN	-7.621	-10.45	47	48	97.9167	1	0.979167	0.209159	0.204802	-1.5608
EBV	GP110_EBV	3fvcA	2w73L	PP2BA_HUMAN	Serine/threonine-protein phosphatase 2B catalytic subunit alpha isoform	No expression data available	2w73BL	PP2BA_HUMAN - CALM2_HUMAN	-7.934	-11.769	29	47	61.7021	1	0.617021	0.477515	0.294637	-2.33765
EBV	GP110_EBV	3fvcA	3bp4C	PPGB_HUMAN	Lysosomal protective protein	No expression data available	3bp4AC	PPGB_HUMAN - 1B27_HUMAN	-7.911	-17.191	57	107	53.271	2	1.06542	9.63719e-05	0.000102677	-0.000812275
EBV	GP110_EBV	3fvcA	3bxnC	PPGB_HUMAN	Lysosomal protective protein	No expression data available	3bxnAC	PPGB_HUMAN - Q56H30_HUMAN	-8.49	-17.941	52	95	54.7368	2	1.09474	6.86947e-05	7.52027e-05	-0.000638471
EBV	GP110_EBV	3fvcA	4l3iB	PRC1_HUMAN	Protein regulator of cytokinesis 1	No expression data available	4l3iAB	PRC1_HUMAN - PRC1_HUMAN	-16.01	-31.168	52	69	75.3623	1.5	1.13043	0.152935	0.172882	-2.76785
EBV	GP110_EBV	3fvcA	5t0gI	PSA4_HUMAN	Proteasome subunit alpha type-4	No expression data available	5t0gIJ	PSA4_HUMAN - PSA7_HUMAN	-10.598	-9.154	34	56	60.7143	1.5	0.910714	0.779205	0.709633	-7.52069
EBV	GP110_EBV	3fvcA	6avoK	PSA6_HUMAN	Proteasome subunit alpha type-6	adrenal gland, appendix, breast, bronchus, caudate, cerebellum, cerebral cortex, cervix, uterine, colon, duodenum, endometrium 1, endometrium 2, epididymis, esophagus, fallopian tube, gallbladder, heart muscle, hippocampus, kidney, liver, lung, lymph node, nasopharynx, oral mucosa, pancreas, parathyroid gland, placenta, prostate, rectum, salivary gland, seminal vesicle, skeletal muscle, skin 1, s…	6avoBK	PSA6_HUMAN - PSB10_HUMAN	-5.446	-5.196	26	29	89.6552	0.5	0.448276	0.162465	0.0728292	-0.396628
EBV	GP110_EBV	3fvcA	4r670	PSB2_HUMAN	Proteasome subunit beta type-2	adrenal gland, appendix, bone marrow, breast, bronchus, caudate, cerebellum, cerebral cortex, cervix, uterine, colon, duodenum, endometrium 1, endometrium 2, epididymis, esophagus, fallopian tube, gallbladder, heart muscle, hippocampus, kidney, liver, lung, lymph node, nasopharynx, oral mucosa, pancreas, parathyroid gland, placenta, prostate, rectum, salivary gland, seminal vesicle, skeletal musc…	4r670t	PSB2_HUMAN - PSA7_HUMAN	-6.92	N/A	20	28	71.4286	0.5	0.357143	0.281721	0.100615	-0.696254
EBV	GP110_EBV	3fvcA	5vhic	PSDE_HUMAN	26S proteasome non-ATPase regulatory subunit 14	adrenal gland, appendix, bone marrow, breast, bronchus, caudate, cerebellum, cerebral cortex, cervix, uterine, colon, duodenum, endometrium 1, endometrium 2, epididymis, esophagus, gallbladder, heart muscle, hippocampus, kidney, liver, lung, nasopharynx, oral mucosa, ovary, pancreas, parathyroid gland, placenta, rectum, seminal vesicle, skeletal muscle, skin 1, skin 2, small intestine, soft tissu…	5vhiZc	PSDE_HUMAN - PSMD7_HUMAN	-8.749	-35.368	40	126	31.746	2	0.634921	0.522312	0.331627	-2.9014
EBV	GP110_EBV	3fvcA	5l4kT	PSMD8_HUMAN	26S proteasome non-ATPase regulatory subunit 8	No expression data available	5l4kTV	PSMD8_HUMAN - PSDE_HUMAN	-5.772	-6.97	23	23	100	0.5	0.5	0.162465	0.0812325	-0.468874
EBV	GP110_EBV	3fvcA	1et1B	PTHY_HUMAN	Parathyroid hormone	No expression data available	1et1AB	PTHY_HUMAN - PTHY_HUMAN	-8.481	-5.433	24	24	100	0.5	0.5	0	0	0
EBV	GP110_EBV	3fvcA	5xteK	QCR2_HUMAN	Cytochrome b-c1 complex subunit 2, mitochondrial	No expression data available	5xteKS	QCR2_HUMAN - QCR7_HUMAN	-6.721	-3.755	16	21	76.1905	0.5	0.380952	0	0	0
EBV	GP110_EBV	3fvcA	6f6pD	RAB3I_HUMAN	Rab-3A-interacting protein	No expression data available	6f6pBD	RAB3I_HUMAN - RAB3I_HUMAN	-10.539	-25.589	47	49	95.9184	1	0.959184	0.108655	0.10422	-1.09837
EBV	GP110_EBV	3fvcA	5lefA	RAB6A_HUMAN	Ras-related protein Rab-6A	adrenal gland, appendix, breast, bronchus, caudate, cerebellum, cerebral cortex, cervix, uterine, colon, duodenum, endometrium 1, endometrium 2, epididymis, esophagus, fallopian tube, gallbladder, hippocampus, kidney, liver, lung, lymph node, nasopharynx, oral mucosa, pancreas, parathyroid gland, placenta, prostate, rectum, salivary gland, seminal vesicle, skeletal muscle, skin 1, skin 2, small i…	5lefAD	RAB6A_HUMAN - KI20A_MOUSE	-5.733	-5.576	25	25	100	0.5	0.5	0.265027	0.132514	-0.759701
EBV	GP110_EBV	3fvcA	5sziA	RAB8A_HUMAN	Ras-related protein Rab-8A	No expression data available	5sziAB	RAB8A_HUMAN - MICLK_HUMAN	-5.249	-7.704	42	52	80.7692	1.5	1.21154	0.62539	0.757684	-3.97708
EBV	GP110_EBV	3fvcA	1x79B	RABE1_HUMAN	Rab GTPase-binding effector protein 1	No expression data available	1x79BC	RABE1_HUMAN - RABE1_HUMAN	-9.658	-19.618	37	44	84.0909	1	0.840909	0.293413	0.246734	-2.38295
EBV	GP110_EBV	3fvcA	4q9uC	RABE1_HUMAN	Rab GTPase-binding effector protein 1	No expression data available	4q9uCD	RABE1_HUMAN - RABE1_HUMAN	-6.521	-21.918	43	65	66.1538	1.5	0.992308	0.162465	0.161215	-1.05129
EBV	GP110_EBV	3fvcA	4n3yA	RABX5_HUMAN	Rab5 GDP/GTP exchange factor	No expression data available	4n3yAC	RABX5_HUMAN - RABE1_HUMAN	-7.768	-16.3	38	38	100	1	1	0.0564438	0.0564438	-0.438455
EBV	GP110_EBV	3fvcA	4q9uA	RABX5_HUMAN	Rab5 GDP/GTP exchange factor	No expression data available	4q9uAC	RABX5_HUMAN - RABE1_HUMAN	-10.273	-9.639	48	51	94.1176	1.5	1.41176	0.0444405	0.0627395	-0.644523
EBV	GP110_EBV	3fvcA	4oh8B	RASF5_HUMAN	Ras association domain-containing protein 5	adrenal gland, appendix, bone marrow, breast, bronchus, caudate, cerebellum, cerebral cortex, cervix, uterine, colon, duodenum, endometrium 1, endometrium 2, epididymis, esophagus, fallopian tube, gallbladder, heart muscle, hippocampus, kidney, liver, lung, lymph node, nasopharynx, oral mucosa, ovary, pancreas, parathyroid gland, placenta, prostate, rectum, salivary gland, seminal vesicle, skin 1…	4oh8AB	RASF5_HUMAN - STK4_HUMAN	-13.393	-23.65	40	43	93.0233	1	0.930233	0.814246	0.757438	-10.1444
EBV	GP110_EBV	3fvcA	4f52B	RBX1_HUMAN	E3 ubiquitin-protein ligase RBX1	No expression data available	4f52BE	RBX1_HUMAN - GLMN_HUMAN	-7.028	-9.778	32	77	41.5584	1.5	0.623377	0.96783	0.603322	-4.24015
EBV	GP110_EBV	3fvcA	1uw4A	REN3B_HUMAN	Regulator of nonsense transcripts 3B	adrenal gland, appendix, bone marrow, breast, bronchus, caudate, cerebellum, cerebral cortex, cervix, uterine, colon, duodenum, endometrium 1, endometrium 2, epididymis, esophagus, fallopian tube, gallbladder, hippocampus, kidney, liver, lung, lymph node, nasopharynx, oral mucosa, pancreas, parathyroid gland, placenta, prostate, rectum, salivary gland, seminal vesicle, skeletal muscle, skin 1, sk…	1uw4AB	REN3B_HUMAN - RENT2_HUMAN	-8.564	-17.378	33	57	57.8947	1.5	0.868421	0.797101	0.69222	-5.92817
EBV	GP110_EBV	3fvcA	2gzdD	RFIP2_HUMAN	Rab11 family-interacting protein 2	adrenal gland, appendix, breast, bronchus, cerebellum, cerebral cortex, cervix, uterine, colon, duodenum, endometrium 1, endometrium 2, epididymis, esophagus, fallopian tube, gallbladder, heart muscle, kidney, liver, lung, lymph node, nasopharynx, oral mucosa, ovary, pancreas, parathyroid gland, placenta, prostate, rectum, salivary gland, seminal vesicle, skeletal muscle, skin 1, skin 2, small in…	2gzdCD	RFIP2_HUMAN - RFIP2_HUMAN	-8.716	-17.266	31	34	91.1765	1	0.911765	0.485671	0.442818	-3.8596
EBV	GP110_EBV	3fvcA	2hv8F	RFIP3_HUMAN	Rab11 family-interacting protein 3	adrenal gland, appendix, bone marrow, breast, bronchus, cervix, uterine, colon, duodenum, endometrium 2, epididymis, fallopian tube, gallbladder, kidney, liver, nasopharynx, oral mucosa, parathyroid gland, prostate, rectum, seminal vesicle, small intestine, smooth muscle, testis, thyroid gland, tonsil, urinary bladder	2hv8EF	RFIP3_HUMAN - RFIP3_HUMAN	-12.799	-15.149	32	38	84.2105	1	0.842105	0.169306	0.142573	-1.8248
EBV	GP110_EBV	3fvcA	4d0mF	RFIP3_HUMAN	Rab11 family-interacting protein 3	adrenal gland, appendix, bone marrow, breast, bronchus, cervix, uterine, colon, duodenum, endometrium 2, epididymis, fallopian tube, gallbladder, kidney, liver, nasopharynx, oral mucosa, parathyroid gland, prostate, rectum, seminal vesicle, small intestine, smooth muscle, testis, thyroid gland, tonsil, urinary bladder	4d0mEF	RFIP3_HUMAN - RFIP3_HUMAN	-7.423	-4.672	23	23	100	0.5	0.5	0	0	0
EBV	GP110_EBV	3fvcA	2kw3B	RFX5_HUMAN	DNA-binding protein RFX5	No expression data available	2kw3AB	RFX5_HUMAN - RFX5_HUMAN	-5.206	-6.075	36	42	85.7143	1	0.857143	0.209159	0.179279	-0.933329
EBV	GP110_EBV	3fvcA	5ool5	RM37_HUMAN	39S ribosomal protein L37, mitochondrial	No expression data available	5ool5X	RM37_HUMAN - RM28_HUMAN	-7.877	N/A	33	59	55.9322	1.5	0.838983	0.551595	0.462779	-3.64531
EBV	GP110_EBV	3fvcA	5oole	RM46_HUMAN	39S ribosomal protein L46, mitochondrial	No expression data available	5oolef	RM46_HUMAN - RM48_HUMAN	-8.538	-3.699	15	15	100	0.5	0.5	0.162465	0.0812325	-0.693563
EBV	GP110_EBV	3fvcA	3j7yY	RM47_HUMAN	39S ribosomal protein L47, mitochondrial	adrenal gland, appendix, bone marrow, breast, bronchus, caudate, cerebellum, cerebral cortex, cervix, uterine, colon, duodenum, endometrium 1, endometrium 2, epididymis, esophagus, fallopian tube, gallbladder, heart muscle, hippocampus, kidney, liver, lung, lymph node, nasopharynx, oral mucosa, pancreas, parathyroid gland, placenta, prostate, rectum, salivary gland, seminal vesicle, skeletal musc…	3j7y2Y	RM47_HUMAN - RM34_HUMAN	-5.657	-7.817	20	24	83.3333	0.5	0.416667	0.228984	0.0954101	-0.539735
EBV	GP110_EBV	3fvcA	4cgyB	RMI1_HUMAN	RecQ-mediated genome instability protein 1	No expression data available	4cgyAB	RMI1_HUMAN - TOP3A_HUMAN	-6.719	-22.517	51	78	65.3846	1.5	0.980769	0.984753	0.965815	-6.48931
EBV	GP110_EBV	3fvcA	4aycA	RNF8_HUMAN	E3 ubiquitin-protein ligase RNF8	adrenal gland, appendix, breast, bronchus, caudate, cerebellum, cerebral cortex, cervix, uterine, colon, duodenum, endometrium 2, epididymis, esophagus, fallopian tube, gallbladder, heart muscle, hippocampus, kidney, oral mucosa, pancreas, parathyroid gland, rectum, salivary gland, seminal vesicle, skin 1, skin 2, small intestine, stomach 1, stomach 2, testis, thyroid gland, urinary bladder, vagi…	4aycAB	RNF8_HUMAN - RNF8_HUMAN	-12.169	-36.047	57	78	73.0769	1.5	1.09615	0.998646	1.09467	-13.321
EBV	GP110_EBV	3fvcA	4l2wD	ROCK1_HUMAN	Rho-associated protein kinase 1	adrenal gland, appendix, bone marrow, breast, bronchus, caudate, cerebellum, cerebral cortex, cervix, uterine, colon, duodenum, endometrium 1, endometrium 2, epididymis, esophagus, fallopian tube, gallbladder, hippocampus, kidney, liver, lung, lymph node, nasopharynx, oral mucosa, ovary, pancreas, parathyroid gland, placenta, prostate, rectum, salivary gland, seminal vesicle, skin 1, skin 2, smal…	4l2wAD	ROCK1_HUMAN - ROCK1_HUMAN	-11.515	-10.048	27	27	100	0.5	0.5	0	0	0
EBV	GP110_EBV	3fvcA	5f5pC	ROCK1_HUMAN	Rho-associated protein kinase 1	adrenal gland, appendix, bone marrow, breast, bronchus, caudate, cerebellum, cerebral cortex, cervix, uterine, colon, duodenum, endometrium 1, endometrium 2, epididymis, esophagus, fallopian tube, gallbladder, hippocampus, kidney, liver, lung, lymph node, nasopharynx, oral mucosa, ovary, pancreas, parathyroid gland, placenta, prostate, rectum, salivary gland, seminal vesicle, skin 1, skin 2, smal…	5f5pAC	ROCK1_HUMAN - SHRM2_HUMAN	-12.003	-11.075	29	50	58	1.5	0.87	0.350035	0.30453	-3.65528
EBV	GP110_EBV	3fvcA	5f5pE	ROCK1_HUMAN	Rho-associated protein kinase 1	adrenal gland, appendix, bone marrow, breast, bronchus, caudate, cerebellum, cerebral cortex, cervix, uterine, colon, duodenum, endometrium 1, endometrium 2, epididymis, esophagus, fallopian tube, gallbladder, hippocampus, kidney, liver, lung, lymph node, nasopharynx, oral mucosa, ovary, pancreas, parathyroid gland, placenta, prostate, rectum, salivary gland, seminal vesicle, skin 1, skin 2, smal…	5f5pEG	ROCK1_HUMAN - SHRM2_HUMAN	-8.678	-11.339	34	55	61.8182	1.5	0.927273	0.28454	0.263846	-2.28966
EBV	GP110_EBV	3fvcA	5za1B	RORG_HUMAN	Nuclear receptor ROR-gamma	No expression data available	5za1AB	RORG_HUMAN - RORG_HUMAN	-5.687	-12.24	15	26	57.6923	0.5	0.288462	0.330005	0.0951939	-0.541368
EBV	GP110_EBV	3fvcA	6cesA	RRAGA_HUMAN	Ras-related GTP-binding protein A	No expression data available	6cesAC	RRAGA_HUMAN - RRAGC_HUMAN	-8.873	-9.719	37	57	64.9123	1.5	0.973684	0.116855	0.11378	-1.00957
EBV	GP110_EBV	3fvcA	5a2qa	RS26_HUMAN	40S ribosomal protein S26	No expression data available	5a2qOa	RS26_HUMAN - RS14_HUMAN	-5.044	-15.676	42	56	75	1.5	1.125	0.724651	0.815232	-4.11203
EBV	GP110_EBV	3fvcA	1d3bB	RSMB_HUMAN	Small nuclear ribonucleoprotein-associated proteins B and B'	adrenal gland, appendix, bone marrow, breast, caudate, cerebellum, cerebral cortex, cervix, uterine, colon, duodenum, endometrium 1, endometrium 2, epididymis, esophagus, fallopian tube, gallbladder, heart muscle, hippocampus, kidney, liver, lung, lymph node, nasopharynx, oral mucosa, ovary, pancreas, parathyroid gland, placenta, prostate, rectum, salivary gland, seminal vesicle, skeletal muscle,…	1d3bAB	RSMB_HUMAN - SMD3_HUMAN	-5.107	-16.188	31	39	79.4872	1	0.794872	0.95899	0.762274	-3.89293
EBV	GP110_EBV	3fvcA	5w69I	RUNX3_HUMAN	Runt-related transcription factor 3	No expression data available	5w69AI	RUNX3_HUMAN - 1C06_HUMAN	-5.36	-15.488	51	89	57.3034	2	1.14607	0.000310494	0.000355847	-0.00190734
EBV	GP110_EBV	3fvcA	2aclC	RXRA_HUMAN	Retinoic acid receptor RXR-alpha	No expression data available	2aclCG	RXRA_HUMAN - RXRA_HUMAN	-6.228	-12.165	20	36	55.5556	1	0.555556	0.162465	0.0902584	-0.562129
EBV	GP110_EBV	3fvcA	2le9C	S10AD_HUMAN	Protein S100-A13	adrenal gland, appendix, breast, bronchus, caudate, cerebellum, cerebral cortex, cervix, uterine, endometrium 1, endometrium 2, fallopian tube, gallbladder, heart muscle, hippocampus, kidney, lung, lymph node, nasopharynx, ovary, pancreas, parathyroid gland, placenta, seminal vesicle, skeletal muscle, skin 1, smooth muscle, soft tissue 1, soft tissue 2, spleen, testis, thyroid gland, tonsil	2le9CD	S10AD_HUMAN - RAGE_HUMAN	-5.092	-4.644	24	30	80	1	0.8	0.521367	0.417093	-2.12384
EBV	GP110_EBV	3fvcA	6eziB	S15A2_HUMAN	Solute carrier family 15 member 2	No expression data available	6eziAB	S15A2_HUMAN - NHRF3_HUMAN	-5.524	-11.321	28	38	73.6842	1	0.736842	0.870792	0.641636	-3.5444
EBV	GP110_EBV	3fvcA	4bwdA	SCOC_HUMAN	Short coiled-coil protein	adrenal gland, appendix, bone marrow, breast, bronchus, caudate, cerebellum, cerebral cortex, cervix, uterine, colon, duodenum, endometrium 1, endometrium 2, epididymis, esophagus, fallopian tube, gallbladder, heart muscle, hippocampus, kidney, liver, lung, lymph node, nasopharynx, oral mucosa, ovary, pancreas, parathyroid gland, placenta, prostate, rectum, salivary gland, seminal vesicle, skelet…	4bwdAB	SCOC_HUMAN - SCOC_HUMAN	-11.822	-28.5	50	57	87.7193	1.5	1.31579	0.15596	0.205211	-2.42601
EBV	GP110_EBV	3fvcA	3hp3C	SDF1_HUMAN	Stromal cell-derived factor 1	adrenal gland, bone marrow, breast, bronchus, caudate, cerebellum, cerebral cortex, cervix, uterine, colon, duodenum, endometrium 1, endometrium 2, epididymis, gallbladder, heart muscle, hippocampus, kidney, lung, lymph node, nasopharynx, oral mucosa, pancreas, parathyroid gland, placenta, seminal vesicle, skin 1, skin 2, small intestine, soft tissue 1, soft tissue 2, spleen, testis, thyroid glan…	3hp3AC	SDF1_HUMAN - SDF1_HUMAN	-5.578	-5.479	20	31	64.5161	1	0.645161	0.162465	0.104816	-0.584665
EBV	GP110_EBV	3fvcA	2m0gA	SF01_HUMAN	Splicing factor 1	No expression data available	2m0gAB	SF01_HUMAN - U2AF2_HUMAN	-13.487	-7.896	29	48	60.4167	1	0.604167	0.880234	0.531808	-7.1725
EBV	GP110_EBV	3fvcA	1b08B	SFTPD_HUMAN	Pulmonary surfactant-associated protein D	No expression data available	1b08AB	SFTPD_HUMAN - SFTPD_HUMAN	-6.789	-14.489	33	33	100	1	1	0.829289	0.829289	-5.63004
EBV	GP110_EBV	3fvcA	1b08A	SFTPD_HUMAN	Pulmonary surfactant-associated protein D	No expression data available	1b08AC	SFTPD_HUMAN - SFTPD_HUMAN	-10.979	-14.533	29	29	100	0.5	0.5	0.840292	0.420146	-4.61278
EBV	GP110_EBV	3fvcA	1m7lB	SFTPD_HUMAN	Pulmonary surfactant-associated protein D	No expression data available	1m7lAB	SFTPD_HUMAN - SFTPD_HUMAN	-10.122	-9.144	33	34	97.0588	1	0.970588	0	0	0
EBV	GP110_EBV	3fvcA	2n64C	SH3K1_HUMAN	SH3 domain-containing kinase-binding protein 1	No expression data available	2n64AC	SH3K1_HUMAN - SH3K1_HUMAN	-12.423	-16.083	52	64	81.25	1.5	1.21875	0.743931	0.906666	-11.2635
EBV	GP110_EBV	3fvcA	4aj5G	SKA1_HUMAN	Spindle and kinetochore-associated protein 1	adrenal gland, appendix, bone marrow, breast, bronchus, caudate, cerebellum, cerebral cortex, cervix, uterine, colon, duodenum, endometrium 1, endometrium 2, epididymis, esophagus, fallopian tube, gallbladder, heart muscle, hippocampus, kidney, liver, lung, lymph node, nasopharynx, oral mucosa, ovary, pancreas, parathyroid gland, placenta, prostate, rectum, salivary gland, seminal vesicle, skelet…	4aj51G	SKA1_HUMAN - SKA3_HUMAN	-12.744	-25.946	50	77	64.9351	1.5	0.974026	0.340027	0.331195	-4.22075
EBV	GP110_EBV	3fvcA	4aj5V	SKA3_HUMAN	Spindle and kinetochore-associated protein 3	epididymis, testis	4aj5AV	SKA3_HUMAN - SKA1_HUMAN	-8.815	-27.903	57	77	74.026	1.5	1.11039	0.494903	0.549535	-4.84415
EBV	GP110_EBV	3fvcA	1fs1B	SKP1_HUMAN	S-phase kinase-associated protein 1	adrenal gland, bone marrow, breast, bronchus, caudate, cerebellum, cerebral cortex, cervix, uterine, colon, duodenum, endometrium 1, endometrium 2, epididymis, esophagus, fallopian tube, gallbladder, hippocampus, kidney, liver, lung, lymph node, nasopharynx, oral mucosa, ovary, pancreas, parathyroid gland, placenta, prostate, rectum, salivary gland, seminal vesicle, skin 1, skin 2, small intestin…	1fs1AB	SKP1_HUMAN - SKP2_HUMAN	-5.71	-12.822	26	35	74.2857	1	0.742857	0.927294	0.688847	-3.93332
EBV	GP110_EBV	3fvcA	1ldkD	SKP1_HUMAN	S-phase kinase-associated protein 1	adrenal gland, bone marrow, breast, bronchus, caudate, cerebellum, cerebral cortex, cervix, uterine, colon, duodenum, endometrium 1, endometrium 2, epididymis, esophagus, fallopian tube, gallbladder, hippocampus, kidney, liver, lung, lymph node, nasopharynx, oral mucosa, ovary, pancreas, parathyroid gland, placenta, prostate, rectum, salivary gland, seminal vesicle, skin 1, skin 2, small intestin…	1ldkDE	SKP1_HUMAN - SKP2_HUMAN	-8.954	-10.12	25	34	73.5294	1	0.735294	N/A	N/A	N/A
EBV	GP110_EBV	3fvcA	4m7cC	SLX4_HUMAN	Structure-specific endonuclease subunit SLX4	adrenal gland, appendix, bone marrow, breast, bronchus, caudate, cerebellum, cerebral cortex, cervix, uterine, colon, duodenum, endometrium 2, epididymis, esophagus, fallopian tube, gallbladder, heart muscle, hippocampus, kidney, lung, lymph node, nasopharynx, oral mucosa, pancreas, placenta, rectum, salivary gland, skin 1, skin 2, small intestine, smooth muscle, soft tissue 2, spleen, stomach 1,…	4m7cAC	SLX4_HUMAN - TERF2_HUMAN	-6.405	-14.285	32	53	60.3774	1.5	0.90566	0.945869	0.856636	-5.48676
EBV	GP110_EBV	3fvcA	1kilD	SNP25_HUMAN	Synaptosomal-associated protein 25	No expression data available	1kilAD	SNP25_HUMAN - VAMP2_RAT	-8.97	-25.907	57	61	93.4426	1.5	1.40164	0.161412	0.226242	-2.02939
EBV	GP110_EBV	3fvcA	3mrrP	SO2A1_HUMAN	Solute carrier organic anion transporter family member 2A1	No expression data available	3mrrAP	SO2A1_HUMAN - 1A02_HUMAN	-5.117	-17.08	56	101	55.4455	2	1.10891	0.000818583	0.000907736	-0.00464488
EBV	GP110_EBV	3fvcA	2knvB	SQSTM_HUMAN	Sequestosome-1	No expression data available	2knvAB	SQSTM_HUMAN - SQSTM_HUMAN	-5.522	-7.388	18	25	72	0.5	0.36	0.162465	0.0584874	-0.322968
EBV	GP110_EBV	3fvcA	3f1iS	STAM1_HUMAN	Signal transducing adapter molecule 1	No expression data available	3f1iHS	STAM1_HUMAN - HGS_HUMAN	-5.797	-41.671	52	90	57.7778	2	1.15556	0.987306	1.14089	-6.61372
EBV	GP110_EBV	3fvcA	2makA	STIM1_HUMAN	Stromal interaction molecule 1	No expression data available	2makAD	STIM1_HUMAN - CRCM1_HUMAN	-8.385	-4.666	21	22	95.4545	0.5	0.477273	0.209159	0.0998261	-0.837042
EBV	GP110_EBV	3fvcA	2makC	STIM1_HUMAN	Stromal interaction molecule 1	No expression data available	2makBC	STIM1_HUMAN - CRCM1_HUMAN	-8.676	-8.243	21	22	95.4545	0.5	0.477273	0.209159	0.0998261	-0.866091
EBV	GP110_EBV	3fvcA	3teqD	STIM1_HUMAN	Stromal interaction molecule 1	No expression data available	3teqCD	STIM1_HUMAN - STIM1_HUMAN	-7.547	-7.258	22	22	100	0.5	0.5	0.162465	0.0812325	-0.613062
EBV	GP110_EBV	3fvcA	3wwsD	STK3_HUMAN	Serine/threonine-protein kinase 3	No expression data available	3wwsCD	STK3_HUMAN - STK3_HUMAN	-12.716	-19.845	33	44	75	1	0.75	0.971425	0.728569	-9.26448
EBV	GP110_EBV	3fvcA	4l0nF	STK3_HUMAN	Serine/threonine-protein kinase 3	No expression data available	4l0nCF	STK3_HUMAN - STK3_HUMAN	-6.371	-6.098	24	26	92.3077	0.5	0.461538	0.162465	0.0749839	-0.477722
EBV	GP110_EBV	3fvcA	4nr2B	STK4_HUMAN	Serine/threonine-protein kinase 4	adrenal gland, appendix, bone marrow, breast, bronchus, caudate, cerebellum, cerebral cortex, cervix, uterine, colon, duodenum, endometrium 1, endometrium 2, epididymis, esophagus, fallopian tube, gallbladder, heart muscle, hippocampus, kidney, liver, lung, lymph node, nasopharynx, oral mucosa, ovary, pancreas, parathyroid gland, placenta, prostate, rectum, salivary gland, seminal vesicle, skelet…	4nr2AB	STK4_HUMAN - STK4_HUMAN	-8.238	-18.957	40	51	78.4314	1.5	1.17647	0.969732	1.14086	-9.39841
EBV	GP110_EBV	3fvcA	2npsD	STX6_HUMAN	Syntaxin-6	adrenal gland, appendix, breast, bronchus, caudate, cerebellum, cerebral cortex, cervix, uterine, colon, duodenum, endometrium 1, endometrium 2, epididymis, esophagus, fallopian tube, gallbladder, hippocampus, kidney, lung, lymph node, nasopharynx, oral mucosa, pancreas, placenta, prostate, rectum, salivary gland, seminal vesicle, skin 1, skin 2, small intestine, smooth muscle, soft tissue 1, spl…	2npsAD	STX6_HUMAN - VAMP4_MOUSE	-9.181	-22.704	53	63	84.127	1.5	1.2619	0.471516	0.595008	-5.46277
EBV	GP110_EBV	3fvcA	6f63C	SYCP1_HUMAN	Synaptonemal complex protein 1	No expression data available	6f63AC	SYCP1_HUMAN - SYCP1_HUMAN	-9.533	-9.444	33	56	58.9286	1.5	0.883929	0.162465	0.143608	-1.36901
EBV	GP110_EBV	3fvcA	6f63A	SYCP1_HUMAN	Synaptonemal complex protein 1	No expression data available	6f63AC	SYCP1_HUMAN - SYCP1_HUMAN	-9.813	-9.444	33	57	57.8947	1.5	0.868421	0.162465	0.141088	-1.3845
EBV	GP110_EBV	3fvcA	6f63D	SYCP1_HUMAN	Synaptonemal complex protein 1	No expression data available	6f63AD	SYCP1_HUMAN - SYCP1_HUMAN	-8.211	-29.329	59	92	64.1304	2	1.28261	0.0838752	0.107579	-0.883332
EBV	GP110_EBV	3fvcA	1y4mA	SYCY2_HUMAN	Syncytin-2	No expression data available	1y4mAB	SYCY2_HUMAN - SYCY2_HUMAN	-5.387	-24.04	36	36	100	1	1	0.859859	0.859859	-4.63206
EBV	GP110_EBV	3fvcA	1y4mC	SYCY2_HUMAN	Syncytin-2	No expression data available	1y4mAC	SYCY2_HUMAN - SYCY2_HUMAN	-8.678	-21.738	34	34	100	1	1	0.866888	0.866888	-7.52285
EBV	GP110_EBV	3fvcA	1nvpD	T2AG_HUMAN	Transcription initiation factor IIA subunit 2	No expression data available	1nvpBD	T2AG_HUMAN - TF2AA_HUMAN	-10.363	-22.905	35	42	83.3333	1	0.833333	0.983413	0.819511	-8.49259
EBV	GP110_EBV	3fvcA	2popA	TAB1_HUMAN	TGF-beta-activated kinase 1 and MAP3K7-binding protein 1	adrenal gland, appendix, bone marrow, breast, bronchus, caudate, cerebellum, cerebral cortex, cervix, uterine, colon, duodenum, endometrium 1, endometrium 2, epididymis, esophagus, gallbladder, heart muscle, hippocampus, kidney, liver, lung, lymph node, nasopharynx, oral mucosa, ovary, pancreas, parathyroid gland, placenta, prostate, rectum, salivary gland, seminal vesicle, skeletal muscle, skin …	2popAB	TAB1_HUMAN - XIAP_HUMAN	-7.564	-9.014	31	41	75.6098	1	0.756098	0.0141804	0.0107217	-0.0810992
EBV	GP110_EBV	3fvcA	4d6kB	TDIF1_HUMAN	Deoxynucleotidyltransferase terminal-interacting protein 1	No expression data available	4d6kAB	TDIF1_HUMAN - TDIF1_HUMAN	-8.415	-51.87	51	75	68	1.5	1.02	0.999795	1.01979	-8.58154
EBV	GP110_EBV	3fvcA	4mnqC	TERT_HUMAN	Telomerase reverse transcriptase	No expression data available	4mnqAC	TERT_HUMAN - 1A02_HUMAN	-7.81	-16.417	56	99	56.5657	2	1.13131	0.000338109	0.000382507	-0.00298738
EBV	GP110_EBV	3fvcA	2bskA	TIM9_HUMAN	Mitochondrial import inner membrane translocase subunit Tim9	adrenal gland, appendix, bone marrow, breast, bronchus, caudate, cerebellum, cerebral cortex, cervix, uterine, colon, duodenum, endometrium 1, endometrium 2, epididymis, esophagus, fallopian tube, gallbladder, heart muscle, hippocampus, kidney, liver, lung, lymph node, nasopharynx, oral mucosa, ovary, pancreas, parathyroid gland, placenta, prostate, rectum, salivary gland, seminal vesicle, skelet…	2bskAD	TIM9_HUMAN - TIM10_HUMAN	-8.239	-17.937	26	37	70.2703	1	0.702703	0.959006	0.673896	-5.55223
EBV	GP110_EBV	3fvcA	1w0vC	TISD_HUMAN	mRNA decay activator protein ZFP36L2	adrenal gland, appendix, bone marrow, breast, bronchus, cervix, uterine, colon, duodenum, endometrium 1, endometrium 2, epididymis, esophagus, fallopian tube, gallbladder, heart muscle, kidney, lung, lymph node, nasopharynx, oral mucosa, pancreas, placenta, prostate, rectum, salivary gland, seminal vesicle, skeletal muscle, skin 1, small intestine, smooth muscle, soft tissue 1, soft tissue 2, spl…	1w0vAC	TISD_HUMAN - 1B27_HUMAN	-6.938	-16.14	53	103	51.4563	2	1.02913	0.000380782	0.000391873	-0.00271882
EBV	GP110_EBV	3fvcA	5bs0C	TITIN_HUMAN	Titin	No expression data available	5bs0AC	TITIN_HUMAN - 1A01_HUMAN	-5.016	-14.956	46	92	50	2	1	0.00113497	0.00113497	-0.005693
EBV	GP110_EBV	3fvcA	3b93A	TNF18_HUMAN	Tumor necrosis factor ligand superfamily member 18	No expression data available	3b93AB	TNF18_HUMAN - TNF18_HUMAN	-6.538	-6.597	16	21	76.1905	0.5	0.380952	0.263019	0.100198	-0.655093
EBV	GP110_EBV	3fvcA	1mxlI	TNNI3_HUMAN	Troponin I, cardiac muscle	No expression data available	1mxlCI	TNNI3_HUMAN - TNNC1_HUMAN	-7.166	-7.664	24	34	70.5882	1	0.705882	0.49653	0.350492	-2.51162
EBV	GP110_EBV	3fvcA	5yvgB	TNPO1_HUMAN	Transportin-1	adrenal gland, appendix, bone marrow, breast, bronchus, caudate, cerebellum, cerebral cortex, cervix, uterine, colon, duodenum, endometrium 1, endometrium 2, epididymis, esophagus, fallopian tube, gallbladder, heart muscle, hippocampus, kidney, liver, lung, lymph node, nasopharynx, oral mucosa, ovary, pancreas, parathyroid gland, placenta, prostate, rectum, salivary gland, seminal vesicle, skelet…	5yvgAB	TNPO1_HUMAN - TNPO1_HUMAN	-8.859	-12.699	22	39	56.4103	1	0.564103	0.00098358	0.00055484	-0.00491533
EBV	GP110_EBV	3fvcA	1klgC	TPIS_HUMAN	Triosephosphate isomerase	No expression data available	1klgAC	TPIS_HUMAN - DRA_HUMAN	-6.594	-13.046	31	45	68.8889	1	0.688889	0.209159	0.144088	-0.950113
EBV	GP110_EBV	3fvcA	5to7A	TPR_HUMAN	Nucleoprotein TPR	No expression data available	5to7AB	TPR_HUMAN - TPR_HUMAN	-8.081	-69.507	70	139	50.3597	2	1.00719	0.991348	0.99848	-8.06872
EBV	GP110_EBV	3fvcA	5wrjD	TPST1_HUMAN	Protein-tyrosine sulfotransferase 1	adrenal gland, appendix, bone marrow, breast, bronchus, caudate, cerebellum, cerebral cortex, cervix, uterine, colon, duodenum, endometrium 1, endometrium 2, epididymis, esophagus, fallopian tube, gallbladder, heart muscle, hippocampus, kidney, liver, lung, lymph node, nasopharynx, oral mucosa, ovary, pancreas, parathyroid gland, placenta, prostate, rectum, salivary gland, seminal vesicle, skin 1…	5wrjAD	TPST1_HUMAN - TPST1_HUMAN	-5.29	-7.005	32	41	78.0488	1	0.780488	0.00462053	0.00360627	-0.0190772
EBV	GP110_EBV	3fvcA	3m0dC	TRAF1_HUMAN	TNF receptor-associated factor 1	No expression data available	3m0dAC	TRAF1_HUMAN - TRAF2_HUMAN	-6.268	-19.439	51	61	83.6066	1.5	1.2541	0.208524	0.26151	-1.63914
EBV	GP110_EBV	3fvcA	1ca9C	TRAF2_HUMAN	TNF receptor-associated factor 2	No expression data available	1ca9AC	TRAF2_HUMAN - TRAF2_HUMAN	-8.392	-15.179	45	55	81.8182	1.5	1.22727	0.162465	0.199389	-1.67327
EBV	GP110_EBV	3fvcA	4x6cH	TRBC1_HUMAN	T cell receptor beta constant 1	No expression data available	4x6cAH	TRBC1_HUMAN - CD1A_HUMAN	-5.038	-7.219	24	29	82.7586	0.5	0.413793	0.162465	0.0672269	-0.338689
EBV	GP110_EBV	3fvcA	3v83A	TRFE_HUMAN	Serotransferrin	No expression data available	3v83AC	TRFE_HUMAN - TRFE_HUMAN	-6.487	-8.657	35	55	63.6364	1.5	0.954545	0.0042947	0.00409949	-0.0265934
EBV	GP110_EBV	3fvcA	4m3lB	TRI63_HUMAN	E3 ubiquitin-protein ligase TRIM63	No expression data available	4m3lAB	TRI63_HUMAN - TRI63_HUMAN	-5.79	-5.426	27	27	100	0.5	0.5	0	0	0
EBV	GP110_EBV	3fvcA	4m3lC	TRI63_HUMAN	E3 ubiquitin-protein ligase TRIM63	No expression data available	4m3lAC	TRI63_HUMAN - TRI63_HUMAN	-9.276	-14.869	39	39	100	1	1	0.162465	0.162465	-1.50703
EBV	GP110_EBV	3fvcA	5t6xC	TTLL4_HUMAN	Tubulin polyglutamylase TTLL4	adrenal gland, appendix, bone marrow, breast, bronchus, caudate, cerebellum, cerebral cortex, cervix, uterine, colon, duodenum, endometrium 1, endometrium 2, epididymis, esophagus, gallbladder, heart muscle, hippocampus, kidney, lung, lymph node, nasopharynx, ovary, pancreas, placenta, prostate, rectum, seminal vesicle, skeletal muscle, skin 1, skin 2, smooth muscle, soft tissue 1, soft tissue 2,…	5t6xAC	TTLL4_HUMAN - 1B57_HUMAN	-7.53	-20.096	52	97	53.6082	2	1.07216	0.000762575	0.000817606	-0.00615657
EBV	GP110_EBV	3fvcA	4m8gA	TUSC3_HUMAN	Tumor suppressor candidate 3	adrenal gland, appendix, breast, bronchus, caudate, cerebellum, cerebral cortex, cervix, uterine, colon, duodenum, endometrium 1, endometrium 2, epididymis, esophagus, fallopian tube, gallbladder, heart muscle, hippocampus, kidney, lymph node, nasopharynx, oral mucosa, ovary, pancreas, placenta, prostate, rectum, salivary gland, seminal vesicle, skeletal muscle, skin 1, skin 2, small intestine, s…	4m8gAB	TUSC3_HUMAN - TUSC3_HUMAN	-5.31	-6.163	15	28	53.5714	0.5	0.267857	0.0137854	0.00369253	-0.0196073
EBV	GP110_EBV	3fvcA	4hx1C	TYRP2_HUMAN	L-dopachrome tautomerase	No expression data available	4hx1AC	TYRP2_HUMAN - 1A68_HUMAN	-8.565	-17.179	56	91	61.5385	2	1.23077	0.000185151	0.000227878	-0.00195178
EBV	GP110_EBV	3fvcA	3l1zA	UB2D3_HUMAN	Ubiquitin-conjugating enzyme E2 D3	No expression data available	3l1zAB	UB2D3_HUMAN - UBE4B_HUMAN	-6.466	-6.278	16	22	72.7273	0.5	0.363636	0.209159	0.076058	-0.491791
EBV	GP110_EBV	3fvcA	1xr9C	UB2E1_HUMAN	Ubiquitin-conjugating enzyme E2 E1	adrenal gland, breast, caudate, cerebellum, cerebral cortex, cervix, uterine, colon, duodenum, endometrium 1, endometrium 2, epididymis, esophagus, fallopian tube, gallbladder, kidney, lymph node, nasopharynx, oral mucosa, ovary, placenta, rectum, seminal vesicle, skeletal muscle, skin 1, skin 2, small intestine, soft tissue 1, stomach 1, stomach 2, testis, thyroid gland, tonsil, urinary bladder,…	1xr9AC	UB2E1_HUMAN - 1B15_HUMAN	-5.578	-15.959	57	105	54.2857	2	1.08571	1.8864e-05	2.04809e-05	-0.000114242
EBV	GP110_EBV	3fvcA	5lm1B	UBAP1_HUMAN	Ubiquitin-associated protein 1	adrenal gland, appendix, bone marrow, breast, bronchus, caudate, cerebellum, cerebral cortex, cervix, uterine, colon, duodenum, endometrium 1, endometrium 2, epididymis, esophagus, fallopian tube, gallbladder, heart muscle, hippocampus, kidney, liver, lung, lymph node, nasopharynx, oral mucosa, ovary, pancreas, parathyroid gland, placenta, prostate, rectum, salivary gland, seminal vesicle, skelet…	5lm1AB	UBAP1_HUMAN - PTN23_HUMAN	-5.099	-11.682	25	46	54.3478	1	0.543478	0.557555	0.303019	-1.54509
EBV	GP110_EBV	3fvcA	2kwuB	UBB_HUMAN	Polyubiquitin-B	No expression data available	2kwuAB	UBB_HUMAN - POLI_MOUSE	-6.948	-7.371	25	27	92.5926	0.5	0.462963	0.368822	0.170751	-1.18638
EBV	GP110_EBV	3fvcA	3hcuD	UBE2N_HUMAN	Ubiquitin-conjugating enzyme E2 N	No expression data available	3hcuBD	UBE2N_HUMAN - UBE2N_HUMAN	-7.525	-6.342	20	28	71.4286	0.5	0.357143	0.00528405	0.00188716	-0.0142009
EBV	GP110_EBV	3fvcA	3w31B	UBE2N_HUMAN	Ubiquitin-conjugating enzyme E2 N	No expression data available	3w31AB	UBE2N_HUMAN - Q8VSD5_SHIFL	-7.548	-13.013	32	51	62.7451	1.5	0.941176	0.973945	0.916654	-6.9189
EBV	GP110_EBV	3fvcA	4uelA	UCHL5_HUMAN	Ubiquitin carboxyl-terminal hydrolase isozyme L5	adrenal gland, appendix, bone marrow, breast, bronchus, caudate, cerebellum, cerebral cortex, cervix, uterine, colon, duodenum, endometrium 1, endometrium 2, epididymis, esophagus, fallopian tube, gallbladder, heart muscle, hippocampus, kidney, liver, lung, lymph node, nasopharynx, oral mucosa, ovary, pancreas, parathyroid gland, placenta, prostate, rectum, salivary gland, seminal vesicle, skelet…	4uelAC	UCHL5_HUMAN - ADRM1_HUMAN	-8.633	-43.055	53	89	59.5506	2	1.19101	0.997922	1.18854	-10.2606
EBV	GP110_EBV	3fvcA	5xteC	UCRI_HUMAN	Cytochrome b-c1 complex subunit Rieske, mitochondrial	No expression data available	5xteCJ	UCRI_HUMAN - CYB_HUMAN	-8.503	-7.335	17	28	60.7143	0.5	0.303571	0.0524151	0.0159117	-0.135297
EBV	GP110_EBV	3fvcA	4wy4A	VAMP8_HUMAN	Vesicle-associated membrane protein 8	No expression data available	4wy4AB	VAMP8_HUMAN - STX17_HUMAN	-7.764	-31.445	51	58	87.931	1.5	1.31897	0.740695	0.976951	-7.58505
EBV	GP110_EBV	3fvcA	3kltC	VIME_HUMAN	Vimentin	No expression data available	3kltCD	VIME_HUMAN - VIME_HUMAN	-9.829	-11.356	33	37	89.1892	1	0.891892	0.0309353	0.0275909	-0.271191
EBV	GP110_EBV	3fvcA	1of2C	VIPR1_HUMAN	Vasoactive intestinal polypeptide receptor 1	adrenal gland, appendix, bone marrow, breast, bronchus, caudate, cerebellum, cerebral cortex, cervix, uterine, colon, duodenum, endometrium 1, endometrium 2, epididymis, esophagus, fallopian tube, gallbladder, heart muscle, hippocampus, kidney, liver, lung, lymph node, nasopharynx, oral mucosa, ovary, pancreas, parathyroid gland, placenta, prostate, rectum, salivary gland, seminal vesicle, skelet…	1of2AC	VIPR1_HUMAN - 1B27_HUMAN	-7.008	-12.773	58	103	56.3107	2	1.12621	0.00438694	0.00494064	-0.034624
EBV	GP110_EBV	3fvcA	2x57A	VIPR2_HUMAN	Vasoactive intestinal polypeptide receptor 2	breast, cerebral cortex, colon, endometrium 1, endometrium 2, esophagus, fallopian tube, heart muscle, kidney, lung, oral mucosa, ovary, placenta, prostate, salivary gland, seminal vesicle, skeletal muscle, skin 1, skin 2, smooth muscle, soft tissue 1, soft tissue 2, testis, thyroid gland, tonsil, urinary bladder, vagina	2x57AC	VIPR2_HUMAN - VIPR2_HUMAN	-6.627	-11.473	29	33	87.8788	1	0.878788	0.316299	0.27796	-1.84204
EBV	GP110_EBV	3fvcA	3p8cD	WASF1_HUMAN	Wiskott-Aldrich syndrome protein family member 1	adrenal gland, appendix, bone marrow, breast, bronchus, caudate, cerebellum, cerebral cortex, cervix, uterine, colon, duodenum, endometrium 1, endometrium 2, epididymis, esophagus, fallopian tube, gallbladder, heart muscle, hippocampus, kidney, liver, lung, lymph node, nasopharynx, oral mucosa, ovary, pancreas, parathyroid gland, placenta, prostate, rectum, salivary gland, seminal vesicle, skelet…	3p8cDF	WASF1_HUMAN - ABI2_HUMAN	-8.961	-37.193	71	106	66.9811	2	1.33962	0.952866	1.27648	-11.4385
EBV	GP110_EBV	3fvcA	3hpjC	WT1_HUMAN	Wilms tumor protein	No expression data available	3hpjAC	WT1_HUMAN - 1A02_HUMAN	-7.778	-17.496	57	102	55.8824	2	1.11765	0.00122971	0.00137438	-0.0106899
EBV	GP110_EBV	3fvcA	6ey2G	XIAP_HUMAN	E3 ubiquitin-protein ligase XIAP	adrenal gland, appendix, breast, bronchus, cerebellum, cerebral cortex, cervix, uterine, colon, duodenum, endometrium 1, endometrium 2, epididymis, esophagus, fallopian tube, gallbladder, heart muscle, hippocampus, kidney, liver, lung, lymph node, nasopharynx, oral mucosa, pancreas, parathyroid gland, prostate, rectum, salivary gland, seminal vesicle, skin 1, skin 2, small intestine, smooth muscl…	6ey2AG	XIAP_HUMAN - XIAP_HUMAN	-5.812	-8.299	19	19	100	0.5	0.5	0	0	0
EBV	GP110_EBV	3fvcA	2obhD	XPC_HUMAN	DNA repair protein complementing XP-C cells	No expression data available	2obhCD	XPC_HUMAN - XPC_HUMAN	-6.81	-7.185	16	16	100	0.5	0.5	0	0	0
EBV	GP110_EBV	3fvcA	1y7qA	ZN174_HUMAN	Zinc finger protein 174	adrenal gland, bone marrow, breast, bronchus, caudate, cerebellum, cerebral cortex, cervix, uterine, colon, endometrium 1, endometrium 2, epididymis, esophagus, fallopian tube, gallbladder, heart muscle, hippocampus, kidney, liver, lung, nasopharynx, ovary, pancreas, parathyroid gland, placenta, prostate, rectum, salivary gland, seminal vesicle, skeletal muscle, skin 1, skin 2, smooth muscle, sof…	1y7qAB	ZN174_HUMAN - ZN174_HUMAN	-8.774	-13.533	40	65	61.5385	1.5	0.923077	0.999974	0.923053	-8.09887
EBV	GP350_EBV	2h6oA	3d0eB	AKT2_HUMAN	RAC-beta serine/threonine-protein kinase	No expression data available	3d0eAB	AKT2_HUMAN - AKT2_HUMAN	-5.004	-4.03	22	25	88	0.5	0.44	0	0	0
EBV	GP350_EBV	2h6oA	3f59D	ANK1_HUMAN	Ankyrin-1	No expression data available	3f59CD	ANK1_HUMAN - ANK1_HUMAN	-5.734	-10.112	34	39	87.1795	1	0.871795	0.209417	0.182568	-1.04685
EBV	GP350_EBV	2h6oA	4nefD	AQP2_HUMAN	Aquaporin-2	No expression data available	4nefAD	AQP2_HUMAN - AQP2_HUMAN	-6.824	-36.058	64	95	67.3684	2	1.34737	0.999788	1.34708	-9.19249
EBV	GP350_EBV	2h6oA	6gh1B	B2MG_HUMAN	Beta-2-microglobulin	No expression data available	6gh1BE	B2MG_HUMAN - HLAE_HUMAN	-5.178	-4.58	29	31	93.5484	1	0.935484	0.0194638	0.018208	-0.0942812
EBV	GP350_EBV	2h6oA	5ajkB	BAK_HUMAN	Bcl-2 homologous antagonist/killer	No expression data available	5ajkAB	BAK_HUMAN - ARBH_VAR67	-5.641	-14.379	38	54	70.3704	1.5	1.05556	0.9941	1.04933	-5.91926
EBV	GP350_EBV	2h6oA	4hnjC	BBC3_HUMAN	Bcl-2-binding component 3	adrenal gland, appendix, bone marrow, breast, bronchus, cerebellum, cerebral cortex, cervix, uterine, colon, duodenum, endometrium 1, endometrium 2, epididymis, esophagus, fallopian tube, gallbladder, heart muscle, hippocampus, lung, lymph node, nasopharynx, oral mucosa, ovary, pancreas, placenta, rectum, salivary gland, skeletal muscle, skin 1, skin 2, small intestine, smooth muscle, soft tissue…	4hnjAC	BBC3_HUMAN - B2CL1_HUMAN	-5.293	-19.614	35	51	68.6275	1.5	1.02941	0.882153	0.908098	-4.80656
EBV	GP350_EBV	2h6oA	3g33A	CDK4_HUMAN	Cyclin-dependent kinase 4	No expression data available	3g33AD	CDK4_HUMAN - CCND3_HUMAN	-5.996	-14.106	37	51	72.549	1.5	1.08824	0.983204	1.06996	-6.41546
EBV	GP350_EBV	2h6oA	4d4zB	DOHH_HUMAN	Deoxyhypusine hydroxylase	adrenal gland, appendix, bone marrow, breast, bronchus, caudate, cerebellum, cerebral cortex, cervix, uterine, colon, duodenum, endometrium 1, endometrium 2, epididymis, esophagus, fallopian tube, gallbladder, heart muscle, hippocampus, kidney, liver, lung, lymph node, nasopharynx, oral mucosa, ovary, pancreas, parathyroid gland, placenta, prostate, rectum, salivary gland, seminal vesicle, skelet…	4d4zAB	DOHH_HUMAN - DOHH_HUMAN	-5.239	-23.972	46	76	60.5263	1.5	0.907895	0.994285	0.902706	-4.72928
EBV	GP350_EBV	2h6oA	1w1iA	DPP4_HUMAN	Dipeptidyl peptidase 4	No expression data available	1w1iAF	DPP4_HUMAN - ADA_BOVIN	-5.628	-9.183	26	44	59.0909	1	0.590909	0.0287207	0.0169713	-0.0955147
EBV	GP350_EBV	2h6oA	4iqhA	DYSF_HUMAN	Dysferlin	No expression data available	4iqhAC	DYSF_HUMAN - DYSF_HUMAN	-5.975	-3.221	26	30	86.6667	1	0.866667	0.265027	0.22969	-1.3724
EBV	GP350_EBV	2h6oA	2m20B	EGFR_HUMAN	Epidermal growth factor receptor	No expression data available	2m20AB	EGFR_HUMAN - EGFR_HUMAN	-6.031	-8.857	25	41	60.9756	1	0.609756	0.0142871	0.00871166	-0.05254
EBV	GP350_EBV	2h6oA	4ci8A	EMAL1_HUMAN	Echinoderm microtubule-associated protein-like 1	No expression data available	4ci8AB	EMAL1_HUMAN - EMAL1_HUMAN	-5.588	-8.289	35	54	64.8148	1.5	0.972222	0.0333565	0.0324299	-0.181218
EBV	GP350_EBV	2h6oA	4l9uB	GRP1_HUMAN	RAS guanyl-releasing protein 1	No expression data available	4l9uAB	GRP1_HUMAN - GRP1_HUMAN	-5.278	-20.211	30	42	71.4286	1	0.714286	0.78148	0.5582	-2.94618
EBV	GP350_EBV	2h6oA	3pgcC	HG2A_HUMAN	HLA class II histocompatibility antigen gamma chain	No expression data available	3pgcAC	HG2A_HUMAN - DRA_HUMAN	-5.114	-14.557	37	48	77.0833	1	0.770833	0.181631	0.140007	-0.715998
EBV	GP350_EBV	2h6oA	3wvzA	HIKES_HUMAN	Protein Hikeshi	adrenal gland, appendix, bone marrow, bronchus, caudate, cerebellum, cerebral cortex, cervix, uterine, colon, duodenum, endometrium 1, endometrium 2, epididymis, esophagus, fallopian tube, gallbladder, heart muscle, hippocampus, kidney, liver, lung, lymph node, nasopharynx, oral mucosa, ovary, pancreas, parathyroid gland, placenta, prostate, rectum, salivary gland, seminal vesicle, skeletal muscl…	3wvzAB	HIKES_HUMAN - HIKES_HUMAN	-5.333	-54.115	74	101	73.2673	2	1.46535	0.998038	1.46247	-7.79936
EBV	GP350_EBV	2h6oA	3bpoC	I13R1_HUMAN	Interleukin-13 receptor subunit alpha-1	No expression data available	3bpoBC	I13R1_HUMAN - IL4RA_HUMAN	-5.623	-8.354	25	30	83.3333	1	0.833333	0.329599	0.274666	-1.54445
EBV	GP350_EBV	2h6oA	3s9dA	IFNA2_HUMAN	Interferon alpha-2	No expression data available	3s9dAB	IFNA2_HUMAN - INAR2_HUMAN	-5.564	-14.074	35	39	89.7436	1	0.897436	0.508864	0.456673	-2.54093
EBV	GP350_EBV	2h6oA	1axsH	IGHG1_HUMAN	Immunoglobulin heavy constant gamma 1	No expression data available	1axsHL	IGHG1_HUMAN - Q7Z3Y4_HUMAN	-8.253	-20.497	39	82	47.561	2	0.95122	0.811533	0.771946	-6.37087
EBV	GP350_EBV	2h6oA	6mu3K	IGK_HUMAN	Immunoglobulin kappa light chain	No expression data available	6mu3HK	IGK_HUMAN - IGG1_HUMAN	-7.646	-16.742	44	46	95.6522	1	0.956522	0.811533	0.776249	-5.9352
EBV	GP350_EBV	2h6oA	1p9mA	IL6RB_HUMAN	Interleukin-6 receptor subunit beta	No expression data available	1p9mAC	IL6RB_HUMAN - IL6RA_HUMAN	-5.092	-4.147	20	29	68.9655	0.5	0.344828	0.406144	0.14005	-0.713132
EBV	GP350_EBV	2h6oA	4q2nA	INADL_HUMAN	InaD-like protein	adrenal gland, appendix, bone marrow, breast, bronchus, cerebral cortex, cervix, uterine, colon, duodenum, endometrium 1, endometrium 2, epididymis, esophagus, fallopian tube, gallbladder, heart muscle, kidney, liver, lung, lymph node, nasopharynx, oral mucosa, ovary, pancreas, parathyroid gland, placenta, prostate, rectum, salivary gland, seminal vesicle, skeletal muscle, skin 1, skin 2, small i…	4q2nAB	INADL_HUMAN - INADL_HUMAN	-6.071	-24.567	49	63	77.7778	1.5	1.16667	0.96561	1.12655	-6.83926
EBV	GP350_EBV	2h6oA	2nz0A	KCIP1_HUMAN	Kv channel-interacting protein 1	No expression data available	2nz0AD	KCIP1_HUMAN - KCND3_HUMAN	-5.97	-9.677	21	28	75	0.5	0.375	0.188671	0.0707515	-0.422386
EBV	GP350_EBV	2h6oA	6c9dB	MARK1_HUMAN	Serine/threonine-protein kinase MARK1	No expression data available	6c9dAB	MARK1_HUMAN - MARK1_HUMAN	-6.387	-9.47	37	52	71.1538	1.5	1.06731	0.184082	0.196472	-1.25486
EBV	GP350_EBV	2h6oA	5szgB	MICA3_HUMAN	[F-actin]-monooxygenase MICAL3	No expression data available	5szgAB	MICA3_HUMAN - MICA3_HUMAN	-8.872	-14.535	45	72	62.5	1.5	0.9375	0.869059	0.814743	-7.2284
EBV	GP350_EBV	2h6oA	4jjhB	NECT4_HUMAN	Nectin-4	No expression data available	4jjhAB	NECT4_HUMAN - NECT4_HUMAN	-7.621	-6.792	22	23	95.6522	0.5	0.478261	0.0535882	0.0256292	-0.19532
EBV	GP350_EBV	2h6oA	3do7B	NFKB2_HUMAN	Nuclear factor NF-kappa-B p100 subunit	No expression data available	3do7AB	NFKB2_HUMAN - RELB_MOUSE	-5.291	-6.627	25	27	92.5926	0.5	0.462963	0.944555	0.437294	-2.31372
EBV	GP350_EBV	2h6oA	1f9qC	PLF4_HUMAN	Platelet factor 4	No expression data available	1f9qBC	PLF4_HUMAN - PLF4_HUMAN	-5.729	-5.713	17	26	65.3846	0.5	0.326923	0.209159	0.068379	-0.391743
EBV	GP350_EBV	2h6oA	4nhhI	Q6PYX1_HUMAN	Q6PYX1_HUMAN	No expression data available	4nhhEI	Q6PYX1_HUMAN - Q6PYX1_HUMAN	-7.203	-12.82	49	54	90.7407	1.5	1.36111	0.698465	0.950689	-6.84781
EBV	GP350_EBV	2h6oA	4fqqA	Q8N355_HUMAN	Q8N355_HUMAN	No expression data available	4fqqAB	Q8N355_HUMAN - Q6GMX6_HUMAN	-6.171	-21.299	53	74	71.6216	1.5	1.07432	0.971697	1.04392	-6.44202
EBV	GP350_EBV	2h6oA	3omvB	RAF1_HUMAN	RAF proto-oncogene serine/threonine-protein kinase	adrenal gland, appendix, breast, cerebellum, cerebral cortex, cervix, uterine, colon, duodenum, epididymis, esophagus, fallopian tube, gallbladder, heart muscle, kidney, liver, lung, lymph node, nasopharynx, oral mucosa, pancreas, placenta, prostate, rectum, salivary gland, skin 1, skin 2, stomach 1, stomach 2, testis, tonsil, urinary bladder, vagina	3omvAB	RAF1_HUMAN - RAF1_HUMAN	-6.346	-13.597	35	53	66.0377	1.5	0.990566	0.970193	0.96104	-6.09876
EBV	GP350_EBV	2h6oA	4mz3B	SCN4B_HUMAN	Sodium channel subunit beta-4	adrenal gland, appendix, breast, bronchus, caudate, cerebellum, cerebral cortex, cervix, uterine, colon, duodenum, endometrium 1, endometrium 2, epididymis, esophagus, fallopian tube, gallbladder, heart muscle, hippocampus, kidney, liver, lung, lymph node, nasopharynx, oral mucosa, pancreas, parathyroid gland, placenta, prostate, rectum, salivary gland, seminal vesicle, skeletal muscle, skin 1, s…	4mz3AB	SCN4B_HUMAN - SCN4B_HUMAN	-5.281	-14.27	42	43	97.6744	1	0.976744	0.341933	0.333981	-1.76376
EBV	GP350_EBV	2h6oA	4y6qA	SIR2_HUMAN	NAD-dependent protein deacetylase sirtuin-2	adrenal gland, breast, cerebral cortex, duodenum, heart muscle, kidney, lung, rectum, skeletal muscle, small intestine, smooth muscle, testis	4y6qAD	SIR2_HUMAN - SIR2_HUMAN	-5.556	-10.568	31	44	70.4545	1	0.704545	0.137581	0.0969324	-0.538556
EBV	GP350_EBV	2h6oA	1f05B	TALDO_HUMAN	Transaldolase	No expression data available	1f05AB	TALDO_HUMAN - TALDO_HUMAN	-5.539	-13.511	34	41	82.9268	1	0.829268	0.729886	0.605271	-3.3526
EBV	GP350_EBV	2h6oA	3s4yB	TPK1_HUMAN	Thiamin pyrophosphokinase 1	adrenal gland, appendix, bone marrow, breast, bronchus, caudate, cerebellum, cerebral cortex, cervix, uterine, colon, duodenum, endometrium 1, endometrium 2, epididymis, esophagus, fallopian tube, gallbladder, heart muscle, hippocampus, kidney, liver, lung, lymph node, nasopharynx, oral mucosa, pancreas, parathyroid gland, placenta, prostate, rectum, salivary gland, seminal vesicle, skeletal musc…	3s4yAB	TPK1_HUMAN - TPK1_HUMAN	-6.756	-29.348	37	67	55.2239	1.5	0.828358	0.999842	0.828227	-5.5955
EBV	GP350_EBV	2h6oA	5e1tC	TRAF1_HUMAN	TNF receptor-associated factor 1	No expression data available	5e1tAC	TRAF1_HUMAN - TRAF1_HUMAN	-5.485	-19.522	41	61	67.2131	1.5	1.0082	0.107826	0.10871	-0.596272
EBV	GP350_EBV	2h6oA	4ra0D	UFO_HUMAN	Tyrosine-protein kinase receptor UFO	No expression data available	4ra0AD	UFO_HUMAN - GAS6_HUMAN	-5.194	-7.253	27	31	87.0968	1	0.870968	0.714741	0.622516	-3.23335
EBV	GP42_EBV	3fd4A	1kg0B	2B11_HUMAN	HLA class II histocompatibility antigen, DRB1-1 beta chain	No expression data available	1kg0BC	2B11_HUMAN - GP42_EBVB9	-6.159	-7.362	31	31	100	1	1	0.377165	0.377165	-2.32296
EBV	GP42_EBV	3fd4A	3eqrA	ACK1_HUMAN	Activated CDC42 kinase 1	adrenal gland, appendix, bone marrow, breast, bronchus, caudate, cerebellum, cerebral cortex, cervix, uterine, colon, duodenum, endometrium 1, endometrium 2, epididymis, esophagus, fallopian tube, gallbladder, heart muscle, hippocampus, kidney, liver, lung, lymph node, nasopharynx, oral mucosa, pancreas, parathyroid gland, placenta, prostate, rectum, salivary gland, seminal vesicle, skeletal musc…	3eqrAB	ACK1_HUMAN - ACK1_HUMAN	-5.512	-8.136	16	30	53.3333	1	0.533333	0.169778	0.0905481	-0.499101
EBV	GP42_EBV	3fd4A	3zxpC	BROX_HUMAN	BRO1 domain-containing protein BROX	No expression data available	3zxpAC	BROX_HUMAN - BROX_HUMAN	-6.122	-6.771	16	20	80	0.5	0.4	0.329599	0.13184	-0.807122
EBV	GP42_EBV	3fd4A	4l0rA	CEP57_HUMAN	Centrosomal protein of 57 kDa	adrenal gland, appendix, bone marrow, breast, bronchus, cerebellum, cerebral cortex, cervix, uterine, colon, duodenum, endometrium 1, endometrium 2, epididymis, esophagus, fallopian tube, gallbladder, heart muscle, hippocampus, kidney, liver, lung, lymph node, nasopharynx, oral mucosa, ovary, pancreas, parathyroid gland, placenta, prostate, rectum, salivary gland, seminal vesicle, skeletal muscle…	4l0rAB	CEP57_HUMAN - CEP57_HUMAN	-5.824	-6.013	21	24	87.5	0.5	0.4375	0.545596	0.238698	-1.39018
EBV	GP42_EBV	3fd4A	4qkhA	CLC2D_HUMAN	C-type lectin domain family 2 member D	No expression data available	4qkhAB	CLC2D_HUMAN - CLC2D_HUMAN	-9.219	-11.322	32	36	88.8889	1	0.888889	0.66667	0.592595	-5.46313
EBV	GP42_EBV	3fd4A	4wcoC	CLC2D_HUMAN	C-type lectin domain family 2 member D	No expression data available	4wcoBC	CLC2D_HUMAN - CLC2D_HUMAN	-6.105	-3.716	26	26	100	0.5	0.5	0.183619	0.0918094	-0.560496
EBV	GP42_EBV	3fd4A	1k9jA	CLC4M_HUMAN	C-type lectin domain family 4 member M	No expression data available	1k9jAB	CLC4M_HUMAN - CLC4M_HUMAN	-5.351	-6.059	30	30	100	1	1	0.206766	0.206766	-1.1064
EBV	GP42_EBV	3fd4A	4a0lC	DDB1_HUMAN	DNA damage-binding protein 1	adrenal gland, appendix, bone marrow, breast, bronchus, caudate, cerebellum, cerebral cortex, cervix, uterine, colon, duodenum, endometrium 1, endometrium 2, epididymis, esophagus, fallopian tube, gallbladder, heart muscle, hippocampus, kidney, liver, lung, lymph node, nasopharynx, oral mucosa, ovary, pancreas, parathyroid gland, placenta, prostate, rectum, salivary gland, seminal vesicle, skelet…	4a0lCH	DDB1_HUMAN - CUL4B_HUMAN	-5.011	-5.19	38	68	55.8824	1.5	0.838235	0.295142	0.247398	-1.23971
EBV	GP42_EBV	3fd4A	2pd6D	DHB8_HUMAN	Estradiol 17-beta-dehydrogenase 8	No expression data available	2pd6AD	DHB8_HUMAN - DHB8_HUMAN	-5.687	-35.812	34	80	42.5	2	0.85	0.999983	0.849985	-4.83387
EBV	GP42_EBV	3fd4A	2gf0B	DIRA1_HUMAN	GTP-binding protein Di-Ras1	No expression data available	2gf0AB	DIRA1_HUMAN - DIRA1_HUMAN	-6.245	-10.169	28	41	68.2927	1	0.682927	0.0249495	0.0170387	-0.106407
EBV	GP42_EBV	3fd4A	2qrvG	DNM3L_HUMAN	DNA (cytosine-5)-methyltransferase 3-like	No expression data available	2qrvGH	DNM3L_HUMAN - DNM3A_HUMAN	-5.554	-7.633	28	46	60.8696	1	0.608696	0.305703	0.18608	-1.03349
EBV	GP42_EBV	3fd4A	3j7yq	G45IP_HUMAN	Growth arrest and DNA damage-inducible proteins-interacting protein 1	No expression data available	3j7y1q	G45IP_HUMAN - RM33_HUMAN	-5.085	-9.634	17	24	70.8333	0.5	0.354167	0.329599	0.116733	-0.593587
EBV	GP42_EBV	3fd4A	6d9hB	GBB1_HUMAN	Guanine nucleotide-binding protein G(I)/G(S)/G(T) subunit beta-1	No expression data available	6d9hAB	GBB1_HUMAN - GNAI2_HUMAN	-5.085	-6.675	32	50	64	1.5	0.96	0.751995	0.721915	-3.67094
EBV	GP42_EBV	3fd4A	2z3rG	IL15_HUMAN	Interleukin-15	adrenal gland, bone marrow, breast, caudate, cerebral cortex, cervix, uterine, colon, duodenum, epididymis, esophagus, fallopian tube, gallbladder, hippocampus, kidney, liver, lung, lymph node, oral mucosa, pancreas, placenta, prostate, rectum, salivary gland, seminal vesicle, skin 1, skin 2, small intestine, spleen, stomach 1, stomach 2, testis, thyroid gland, tonsil, urinary bladder, vagina	2z3rGK	IL15_HUMAN - IL15_HUMAN	-6.061	-13.016	26	41	63.4146	1	0.634146	0.120042	0.076124	-0.461388
EBV	GP42_EBV	3fd4A	3zjyB	IPO13_HUMAN	Importin-13	No expression data available	3zjyAB	IPO13_HUMAN - RAN_HUMAN	-5.897	-16.808	36	52	69.2308	1.5	1.03846	0.96083	0.997785	-5.88394
EBV	GP42_EBV	3fd4A	6nd8O	ITA2_HUMAN	Integrin alpha-2	No expression data available	6nd8CO	ITA2_HUMAN - ITA2_HUMAN	-5.115	-4.052	26	30	86.6667	1	0.866667	0.0142245	0.0123279	-0.0630571
EBV	GP42_EBV	3fd4A	3drzA	KCTD5_HUMAN	BTB/POZ domain-containing protein KCTD5	No expression data available	3drzAB	KCTD5_HUMAN - KCTD5_HUMAN	-6.045	-8.243	25	38	65.7895	1	0.657895	0.5692	0.374474	-2.26369
EBV	GP42_EBV	3fd4A	5mgtD	KLRB1_HUMAN	Killer cell lectin-like receptor subfamily B member 1	adrenal gland, appendix, bone marrow, breast, bronchus, caudate, cerebellum, cerebral cortex, cervix, uterine, colon, duodenum, endometrium 1, endometrium 2, epididymis, esophagus, fallopian tube, heart muscle, hippocampus, kidney, liver, lung, nasopharynx, oral mucosa, ovary, pancreas, parathyroid gland, placenta, prostate, rectum, salivary gland, seminal vesicle, skin 1, skin 2, small intestine…	5mgtBD	KLRB1_HUMAN - CLC2D_HUMAN	-6.591	-9.295	37	38	97.3684	1	0.973684	0.76524	0.745102	-4.91097
EBV	GP42_EBV	3fd4A	4n6nA	LGMN_HUMAN	Legumain	No expression data available	4n6nAB	LGMN_HUMAN - CYTM_HUMAN	-5.442	-9.421	29	35	82.8571	1	0.828571	0.977372	0.809822	-4.40705
EBV	GP42_EBV	3fd4A	4dijB	MDM2_HUMAN	E3 ubiquitin-protein ligase Mdm2	No expression data available	4dijAB	MDM2_HUMAN - MDM2_HUMAN	-6.952	-5.067	17	21	80.9524	0.5	0.404762	0	0	0
EBV	GP42_EBV	3fd4A	5hmhB	MDM2_HUMAN	E3 ubiquitin-protein ligase Mdm2	No expression data available	5hmhAB	MDM2_HUMAN - MDM2_HUMAN	-5.21	-4.613	17	28	60.7143	0.5	0.303571	0	0	0
EBV	GP42_EBV	3fd4A	5vk0O	MDM2_HUMAN	E3 ubiquitin-protein ligase Mdm2	No expression data available	5vk0MO	MDM2_HUMAN - MDM2_HUMAN	-5.116	-6.162	23	30	76.6667	1	0.766667	0.00730828	0.00560301	-0.028665
EBV	GP42_EBV	3fd4A	3wanA	MLP3A_HUMAN	Microtubule-associated proteins 1A/1B light chain 3A	No expression data available	3wanAB	MLP3A_HUMAN - MLP3A_HUMAN	-7.405	-11.427	19	31	61.2903	1	0.612903	0.733228	0.449398	-3.32779
EBV	GP42_EBV	3fd4A	1os2B	MMP12_HUMAN	Macrophage metalloelastase	No expression data available	1os2BC	MMP12_HUMAN - MMP12_HUMAN	-5.478	-9.228	21	35	60	1	0.6	0.388351	0.233011	-1.27643
EBV	GP42_EBV	3fd4A	5e4lB	MRC2_HUMAN	C-type mannose receptor 2	No expression data available	5e4lAB	MRC2_HUMAN - MRC2_HUMAN	-6.923	-10.792	19	24	79.1667	0.5	0.395833	0.630237	0.249469	-1.72707
EBV	GP42_EBV	3fd4A	2xmrC	NDRG2_HUMAN	Protein NDRG2	No expression data available	2xmrBC	NDRG2_HUMAN - NDRG2_HUMAN	-5.708	-6.931	22	33	66.6667	1	0.666667	0.557054	0.371369	-2.11977
EBV	GP42_EBV	3fd4A	5xtbT	NDUS6_HUMAN	NADH dehydrogenase [ubiquinone] iron-sulfur protein 6, mitochondrial	No expression data available	5xtbBT	NDUS6_HUMAN - NDUS8_HUMAN	-6.283	-9.372	25	47	53.1915	1	0.531915	0.566219	0.30118	-1.89232
EBV	GP42_EBV	3fd4A	1ypoD	OLR1_HUMAN	Oxidized low-density lipoprotein receptor 1	No expression data available	1ypoCD	OLR1_HUMAN - OLR1_HUMAN	-6.934	-16.055	44	47	93.617	1	0.93617	0.659955	0.61783	-4.28404
EBV	GP42_EBV	3fd4A	4r3oF	PSA1_HUMAN	Proteasome subunit alpha type-1	No expression data available	4r3oFG	PSA1_HUMAN - PSA3_HUMAN	-5.351	-25.67	38	62	61.2903	1.5	0.919355	0.990696	0.910801	-4.8737
EBV	GP42_EBV	3fd4A	6avoB	PSB10_HUMAN	Proteasome subunit beta type-10	No expression data available	6avoBY	PSB10_HUMAN - PSB3_HUMAN	-6.071	-20.129	35	73	47.9452	1.5	0.719178	0.872725	0.627644	-3.81043
EBV	GP42_EBV	3fd4A	5vgzX	PSD11_HUMAN	26S proteasome non-ATPase regulatory subunit 11	adrenal gland, appendix, bone marrow, caudate, cerebral cortex, colon, endometrium 1, endometrium 2, fallopian tube, heart muscle, kidney, lung, nasopharynx, placenta, skin 1, skin 2, soft tissue 2, testis, thyroid gland, tonsil	5vgzWX	PSD11_HUMAN - PSD12_HUMAN	-5.025	-6.373	25	30	83.3333	1	0.833333	0.162465	0.135388	-0.680322
EBV	GP42_EBV	3fd4A	1p27B	RBM8A_HUMAN	RNA-binding protein 8A	No expression data available	1p27AB	RBM8A_HUMAN - MGN_HUMAN	-5.559	-22.237	30	46	65.2174	1	0.652174	0.976363	0.636759	-3.53974
EBV	GP42_EBV	3fd4A	1ow3A	RHG01_HUMAN	Rho GTPase-activating protein 1	adrenal gland, appendix, bone marrow, breast, bronchus, caudate, cerebellum, cerebral cortex, cervix, uterine, colon, duodenum, endometrium 1, endometrium 2, epididymis, esophagus, fallopian tube, gallbladder, heart muscle, hippocampus, kidney, liver, lung, lymph node, nasopharynx, oral mucosa, ovary, pancreas, parathyroid gland, placenta, prostate, rectum, salivary gland, seminal vesicle, skin 1…	1ow3AB	RHG01_HUMAN - RHOA_HUMAN	-6.062	-16.359	37	42	88.0952	1	0.880952	0.923503	0.813562	-4.93181
EBV	GP42_EBV	3fd4A	5oa3F	RS5_HUMAN	40S ribosomal protein S5	No expression data available	5oa3Fc	RS5_HUMAN - RS28_HUMAN	-6.405	N/A	37	48	77.0833	1	0.770833	0.940046	0.724618	-4.64118
EBV	GP42_EBV	3fd4A	6bvaC	SKP1_HUMAN	S-phase kinase-associated protein 1	adrenal gland, bone marrow, breast, bronchus, caudate, cerebellum, cerebral cortex, cervix, uterine, colon, duodenum, endometrium 1, endometrium 2, epididymis, esophagus, fallopian tube, gallbladder, hippocampus, kidney, liver, lung, lymph node, nasopharynx, oral mucosa, ovary, pancreas, parathyroid gland, placenta, prostate, rectum, salivary gland, seminal vesicle, skin 1, skin 2, small intestin…	6bvaAC	SKP1_HUMAN - UBB_HUMAN	-5.579	-12.138	23	29	79.3103	0.5	0.396552	0.241992	0.0959624	-0.535374
EBV	GP42_EBV	3fd4A	3l4gA	SYFA_HUMAN	Phenylalanine--tRNA ligase alpha subunit	adrenal gland, appendix, bone marrow, bronchus, caudate, cerebellum, cerebral cortex, cervix, uterine, colon, duodenum, endometrium 1, endometrium 2, epididymis, esophagus, fallopian tube, gallbladder, heart muscle, hippocampus, kidney, liver, lung, lymph node, nasopharynx, oral mucosa, ovary, pancreas, parathyroid gland, placenta, prostate, rectum, salivary gland, seminal vesicle, skeletal muscl…	3l4gAD	SYFA_HUMAN - SYFB_HUMAN	-7.413	-26.718	55	83	66.2651	2	1.3253	0.994138	1.31753	-9.76687
EBV	GP42_EBV	3fd4A	4lcdE	UBC_HUMAN	Polyubiquitin-C	No expression data available	4lcdAE	UBC_HUMAN - RSP5_YEAST	-7.023	-8.845	29	49	59.1837	1	0.591837	0.467788	0.276854	-1.94434
EBV	GP42_EBV	3fd4A	1r4mE	ULA1_HUMAN	NEDD8-activating enzyme E1 regulatory subunit	No expression data available	1r4mBE	ULA1_HUMAN - UBA3_HUMAN	-5.748	-5.656	20	27	74.0741	0.5	0.37037	0.209159	0.0774664	-0.445277
EBV	GP42_EBV	3fd4A	3a6pA	XPO5_HUMAN	Exportin-5	No expression data available	3a6pAC	XPO5_HUMAN - RAN_CANLF	-6.108	-16.586	51	86	59.3023	2	1.18605	0.877793	1.0411	-6.35906
EBV	p40_EBV	1o6eA	6bqtB	1433T_HUMAN	14-3-3 protein theta	adrenal gland, appendix, breast, caudate, cerebellum, cerebral cortex, cervix, uterine, colon, duodenum, endometrium 1, endometrium 2, epididymis, esophagus, fallopian tube, gallbladder, hippocampus, kidney, liver, lung, lymph node, nasopharynx, oral mucosa, ovary, pancreas, parathyroid gland, placenta, prostate, rectum, salivary gland, seminal vesicle, skin 1, skin 2, small intestine, soft tissu…	6bqtBG	1433T_HUMAN - 1433T_HUMAN	-5.733	-8.246	31	33	93.9394	1	0.939394	0.673482	0.632665	-3.62707
EBV	p40_EBV	1o6eA	4ewhB	ACK1_HUMAN	Activated CDC42 kinase 1	adrenal gland, appendix, bone marrow, breast, bronchus, caudate, cerebellum, cerebral cortex, cervix, uterine, colon, duodenum, endometrium 1, endometrium 2, epididymis, esophagus, fallopian tube, gallbladder, heart muscle, hippocampus, kidney, liver, lung, lymph node, nasopharynx, oral mucosa, pancreas, parathyroid gland, placenta, prostate, rectum, salivary gland, seminal vesicle, skeletal musc…	4ewhAB	ACK1_HUMAN - ACK1_HUMAN	-7.025	-14.355	29	41	70.7317	1	0.707317	0.730928	0.516998	-3.63191
EBV	p40_EBV	1o6eA	2fp0A	ARHL2_HUMAN	Poly(ADP-ribose) glycohydrolase ARH3	adrenal gland, appendix, bone marrow, breast, bronchus, caudate, cerebellum, cerebral cortex, cervix, uterine, colon, duodenum, endometrium 1, endometrium 2, epididymis, esophagus, fallopian tube, gallbladder, heart muscle, hippocampus, kidney, liver, lung, lymph node, nasopharynx, oral mucosa, ovary, pancreas, parathyroid gland, placenta, prostate, rectum, salivary gland, seminal vesicle, skelet…	2fp0AB	ARHL2_HUMAN - ARHL2_HUMAN	-5.362	-6.654	24	28	85.7143	0.5	0.428571	0.00586522	0.00251367	-0.0134783
EBV	p40_EBV	1o6eA	1xoxB	BIRC5_HUMAN	Baculoviral IAP repeat-containing protein 5	No expression data available	1xoxAB	BIRC5_HUMAN - BIRC5_HUMAN	-7.727	-8.28	18	24	75	0.5	0.375	0.209159	0.0784348	-0.606065
EBV	p40_EBV	1o6eA	3tbgB	CP2D6_HUMAN	Cytochrome P450 2D6	No expression data available	3tbgBC	CP2D6_HUMAN - CP2D6_HUMAN	-5.521	-6.517	19	35	54.2857	1	0.542857	0.209159	0.113544	-0.626875
EBV	p40_EBV	1o6eA	3tdaD	CP2D6_HUMAN	Cytochrome P450 2D6	No expression data available	3tdaAD	CP2D6_HUMAN - CP2D6_HUMAN	-5.898	-8.024	19	31	61.2903	1	0.612903	0.209159	0.128194	-0.756091
EBV	p40_EBV	1o6eA	3uezH	CSF1_HUMAN	Macrophage colony-stimulating factor 1	No expression data available	3uezGH	CSF1_HUMAN - CSF1_HUMAN	-8.595	-14.549	26	36	72.2222	1	0.722222	0.678376	0.489939	-4.21102
EBV	p40_EBV	1o6eA	1ldkB	CUL1_HUMAN	Cullin-1	No expression data available	1ldkAB	CUL1_HUMAN - CUL1_HUMAN	-6.468	-11.115	27	41	65.8537	1	0.658537	N/A	N/A	N/A
EBV	p40_EBV	1o6eA	3d3eD	DHI1_HUMAN	Corticosteroid 11-beta-dehydrogenase isozyme 1	No expression data available	3d3eBD	DHI1_HUMAN - DHI1_HUMAN	-6.169	-4.354	18	23	78.2609	0.5	0.391304	0	0	0
EBV	p40_EBV	1o6eA	4hx5D	DHI1_HUMAN	Corticosteroid 11-beta-dehydrogenase isozyme 1	No expression data available	4hx5BD	DHI1_HUMAN - DHI1_HUMAN	-6.327	-7.048	15	21	71.4286	0.5	0.357143	0.162465	0.0580232	-0.367113
[truncated: 5,658 more rows]

## Sheet: TableS2
Table S2: Exogenous interfaces mimicked by oncoviral proteins.
% Match is calculated by division of "Number of residues aligned" by the "Number of residues in template interface".
Weight: if the "Number of residues in template interface" (n) <30 weight=0.5; if 30<n<50, weight=1; if 50<n<80, weight=1.5;if n>80, weight=2; and if the interface is coiled-coil, weight=0.5
Score 1 is calculated by the multiplicaiton of "% Match" with the "Weight".
[truncated: 132 more rows]

## Sheet: TableS3
Table S3: Rough estimation of false positive rates, based on tissue expression
[truncated: 9 more rows]

[truncated: 8 more sheets: TableS4, TableS5, TableS6, TableS7, TableS8, TableS9, TableS10, TableS11]
